# Supplementary material for: Co-reviewing and ghostwriting by early-career researchers in the peer review of manuscripts
Source: eLife. 2019 Oct 31;8:e48425. doi: 10.7554/eLife.48425 (PMC6822987; doi:10.7554/eLife.48425)
Supplement: Figure 1—source data 1. [file elife-48425-fig1-data1.xlsx]

## Sheet: field and career stage
Current career stage	Current field of research	Note: list is alphabetized by column A and does not necessarily correspond to the same row in other tab
Academic administrator	Postdoc Affairs
Adjunct Professor	Mathematical Economics
Adjunct Professor	Engineering
Administrator	Graduate Career Development
Assistant professor	Psychology
Assistant Professor	Drug Delivery
Assistant Professor	Linguistics
Assistant Professor	neuroimaging
Assistant Professor at an Undergraduate Teaching Institution	Physiology
Associate Professor	Psychometrics
Associate Professor Medical Education	Biomedical sciences
Asst. Prof.	Bioscience
Completed PhD, now in Director position in non-research org	None, previously immunology
Consultant	ATMP Development and policy
Editorial Manager	N/A
Graduate Student - Masters	Engineering
Graduate Student - Masters	Pharmacy
Graduate Student - Masters	Genomics
Graduate student - MD/PhD	Biomedicine / evolutionary biology
Graduate Student - PhD	biological/life sciences
Graduate Student - PhD	math biology
Graduate Student - PhD	biochemistry and molecular biology
Graduate Student - PhD	Biochemistry
Graduate Student - PhD	Neuroscience
Graduate Student - PhD	Bioinformatics
Graduate Student - PhD	Chemical Biology
Graduate Student - PhD	Biology
Graduate Student - PhD	Molecular Biology
Graduate Student - PhD	Chemical Biology
Graduate Student - PhD	Electrical Engineering
Graduate Student - PhD	Psychology
Graduate Student - PhD	Engineering
Graduate Student - PhD	Proteomics
Graduate Student - PhD	Chemistry
Graduate Student - PhD	Information theory
Graduate Student - PhD	Chemistry
Graduate Student - PhD	Neurobiology
Graduate Student - PhD	health
Graduate Student - PhD	Plant biology
Graduate Student - PhD	Biology
Graduate Student - PhD	Economics/Marine Science
Graduate Student - PhD	Robotics
Graduate Student - PhD	Ecology & Evolution
Graduate Student - PhD	Chemical Engineering
Graduate Student - PhD	Political Science
Graduate Student - PhD	Biophysics
Graduate Student - PhD	biophysics
Graduate Student - PhD	Physiology
Graduate Student - PhD	Agriculture
Graduate Student - PhD	English and Humanities
Graduate Student - PhD	medical sociology
Graduate Student - PhD	Animal Behaviour
Graduate Student - PhD	cognitive neuroscience
Graduate Student - PhD	history and philosophy of science
Graduate Student - PhD	Applied mathematics
Graduate Student - PhD	Chemistry
Graduate Student - PhD	Cellular and Molecular Biochemistry
Graduate Student - PhD	Biomedical sciences
Graduate Student - PhD	microbiology
Graduate Student - PhD	biomedicine
Graduate Student - PhD	Surface Science
Graduate Student - PhD	applied physics
Graduate Student - PhD	neuropathology
Graduate Student - PhD	Toxicology and Cancer Bilogy
Graduate Student - PhD	physics
Graduate Student - PhD	microbiology
Graduate Student - PhD	Biomedicine
Graduate Student - PhD	Physics
Graduate Student - PhD	Environmental psychology
Graduate Student - PhD	Engineering
Graduate Student - PhD	Biology
Graduate Student - PhD	Neuroscience
Graduate Student - PhD	Physics
Graduate Student - PhD	Neuroscience
Graduate Student - PhD	Cell Biology
Graduate Student - PhD	Gene therapy
Graduate Student - PhD	Food Systems
Graduate Student - PhD	Molecular Biology
Graduate Student - PhD	microbiology
Graduate Student - PhD	Biology
Graduate Student - PhD	Biology, Environment, Ecotoxicology, Limnology
Graduate Student - PhD	Biophysics
Graduate Student - PhD	Biochemistry
Graduate Student - PhD	Clinical and Translational Science
Graduate Student - PhD	Biomedicine
Graduate Student - PhD	Ecology
Graduate Student - PhD	neuroscience
Graduate Student - PhD	geology
Graduate Student - PhD	Biomedical Science
Graduate Student - PhD	Chemical Biology
Graduate Student - PhD	Biomedical Engineering
Graduate Student - PhD	Cell biology
Graduate Student - PhD	biology
Graduate Student - PhD	Chemistry
Graduate Student - PhD	Education & Religious Studies
Graduate Student - PhD	Neuroscience
Graduate Student - PhD	Psychology
Graduate Student - PhD	Educational psychology/qualitative research
Graduate Student - PhD	Neuroscience
Graduate Student - PhD	Cell Biology and Genetics
Graduate Student - PhD	neuroscience
Graduate Student - PhD	neuroscience
Graduate Student - PhD	neuroscience
Graduate Student - PhD	Biomedicine
Graduate Student - PhD	Neuroscience
Graduate Student - PhD	Neuroscience
Graduate Student - PhD	biomedical
Independent Researcher	Computational Biology
junior faculty	psychiatry
Lab Instructor	Microbiology
left academia	sociology
Medical graduate	Medicine, Epidemiology and public helalth
no longer a bench scientist	structural biology
Policy program manager with a biomedical PhD	No longer researching
Post-PhD, pre post-doc	Palaeontology
Postdoctoral Researcher	Physiology
Postdoctoral Researcher	Biochemistry
Postdoctoral Researcher	Ecology
Postdoctoral Researcher	Biomedicine
Postdoctoral Researcher	Sten cell and tissue engineering
Postdoctoral Researcher	Cancer
Postdoctoral Researcher	psychology; neuroscience
Postdoctoral Researcher	Microbiology
Postdoctoral Researcher	Biomedicine
Postdoctoral Researcher	Microbiology
Postdoctoral Researcher	Bioinformatics
Postdoctoral Researcher	Biophysics
Postdoctoral Researcher	Planetary Science
Postdoctoral Researcher	Geosciences
Postdoctoral Researcher	Biophysics
Postdoctoral Researcher	Neuroscience
Postdoctoral Researcher	Biochemistry
Postdoctoral Researcher	neuroscience
Postdoctoral Researcher	Reproductive Physiology
Postdoctoral Researcher	Genetics
Postdoctoral Researcher	Molecular Biology
Postdoctoral Researcher	Systems biology
Postdoctoral Researcher	Molecular Biology
Postdoctoral Researcher	Business & Management
Postdoctoral Researcher	Plant science
Postdoctoral Researcher	Radiochemistry
Postdoctoral Researcher	Biophysics
Postdoctoral Researcher	Neuroscience
Postdoctoral Researcher	molecular biology
Postdoctoral Researcher	Chemistry
Postdoctoral Researcher	Cell BIology
Postdoctoral Researcher	Chemistry
Postdoctoral Researcher	Biophysics
Postdoctoral Researcher	Neuroscience
Postdoctoral Researcher	Neuroscience, cell biology
Postdoctoral Researcher	Biomedicine
Postdoctoral Researcher	Biomedicine
Postdoctoral Researcher	Systems biology
Postdoctoral Researcher	Genomics
Postdoctoral Researcher	Neuroscience
Postdoctoral Researcher	Immunology
Postdoctoral Researcher	Microbiology
Postdoctoral Researcher	Cancer
Postdoctoral Researcher	Biomedicine
Postdoctoral Researcher	Biomedicine
Postdoctoral Researcher	Molecular Biology
Postdoctoral Researcher	Biomedical engineering
Postdoctoral Researcher	Cardiovascular Biology
Postdoctoral Researcher	Psychology
Postdoctoral Researcher	chemical engineering
Postdoctoral Researcher	Neuroscience
Postdoctoral Researcher	astronomy
Postdoctoral Researcher	Electrical engineering
Postdoctoral Researcher	neuroscience
Postdoctoral Researcher	Biology
Postdoctoral Researcher	cancer biology
Postdoctoral Researcher	Biology
Postdoctoral Researcher	Psychiatry
Postdoctoral Researcher	neuroscience
Postdoctoral Researcher	Math
Postdoctoral Researcher	Neuropsychiatry
Postdoctoral Researcher	Biomedicine
Postdoctoral Researcher	Biophysics
Postdoctoral Researcher	Bacterial genomics
Postdoctoral Researcher	Psychology
Postdoctoral Researcher	Biology
Postdoctoral Researcher	Biomedical
Postdoctoral Researcher	Neuroscience
Postdoctoral Researcher	computational chemistry
Postdoctoral Researcher	physics
Postdoctoral Researcher	biochemistry
Postdoctoral Researcher	Biology
Postdoctoral Researcher	neuroscience
Postdoctoral Researcher	Cancer research
Postdoctoral Researcher	Psychiatry
Postdoctoral Researcher	Environmental Science
Postdoctoral Researcher	Neuroscience
Postdoctoral Researcher	Bioinformatics
Postdoctoral Researcher	Vascular Physiology and Pharmacology
Postdoctoral Researcher	Biology
Postdoctoral Researcher	psychology (clinical)
Postdoctoral Researcher	Psychiatry and Behavioral Neuroscience
Postdoctoral Researcher	Genetics
Postdoctoral Researcher	Neuroscience
Postdoctoral Researcher	Bioscience
Postdoctoral Researcher	Human Genetics
Postdoctoral Researcher	Microbiology
Postdoctoral Researcher	Psychology
Postdoctoral Researcher	Life sciences
Postdoctoral Researcher	Materials science
Postdoctoral Researcher	Biomedicine
Postdoctoral Researcher	cell biology
Postdoctoral Researcher	Genomics; Neuroscience
Postdoctoral Researcher	biochemistry
Postdoctoral Researcher	Sociology
Postdoctoral Researcher	Pharmaceutical Sciences
Postdoctoral Researcher	cancer biology
Postdoctoral Researcher	Biology
Postdoctoral Researcher	Pharmacology
Postdoctoral Researcher	Psychology
Postdoctoral Researcher	biomedicine
Postdoctoral Researcher	reproductive biology/toxicology
Postdoctoral Researcher	Genetics
Postdoctoral Researcher	health economics
Postdoctoral Researcher	Entomology
Postdoctoral Researcher	Biology
Postdoctoral Researcher	Virology
Postdoctoral Researcher	neuroscience
Postdoctoral Researcher	Pharmaceutical Sciences
Postdoctoral Researcher	Virology
Postdoctoral Researcher	material science
Postdoctoral Researcher	Neuroscience
Postdoctoral Researcher	Education and educational leadership
Postdoctoral Researcher	Biochemistry
Postdoctoral Researcher	life sciences
Postdoctoral Researcher	Biochemistry
Postdoctoral Researcher	polymer chemistry
Postdoctoral Researcher	Landscape Architecture
Postdoctoral Researcher	Alzheimer diseases
Postdoctoral Researcher	Biomedicine
Postdoctoral Researcher	Microbiology
Postdoctoral Researcher	biomedicine
Postdoctoral Researcher	Neuroscience
Postdoctoral Researcher	Cell biology
Postdoctoral Researcher	Microbiology
Postdoctoral Researcher	Microbiology
Postdoctoral Researcher	Biology
Postdoctoral Researcher	biomedine
Postdoctoral Researcher	pharmacology
Postdoctoral Researcher	Neuroscience
Postdoctoral Researcher	Biomedicine
Postdoctoral Researcher	epidemiology
Postdoctoral Researcher	Human/integrative physiology
Postdoctoral Researcher	Geology
Postdoctoral Researcher	Molecular Neurobiology
Postdoctoral Researcher	Physics
Postdoctoral Researcher	Physics
Postdoctoral Researcher	Physics
Postdoctoral Researcher	Biology
Postdoctoral Researcher	Neuroscience
Postdoctoral Researcher	Immunology
Postdoctoral Researcher	Neuroscience
Postdoctoral Researcher	Human Genetics
Postdoctoral Researcher	Molecular biology
Postdoctoral Researcher	Medical sociology
Postdoctoral Researcher	Biochemistry
Postdoctoral Researcher	Immunology
Postdoctoral Researcher	Cell and Developmental Biology
Postdoctoral Researcher	biology
Postdoctoral Researcher	Computer Science
Postdoctoral Researcher	Public health
Postdoctoral Researcher	Biochemistry
Postdoctoral Researcher	Molecular Biology
Postdoctoral Researcher	biochemistry
Postdoctoral Researcher	Chemistry
Postdoctoral Researcher	social work
Postdoctoral Researcher	Biomedical optics
Postdoctoral Researcher	Psychiatry
Postdoctoral Researcher	neuroscience
Postdoctoral Researcher	Bioscience
Postdoctoral Researcher	Genetics
Postdoctoral Researcher	Structure vaccinology; malaria; infectious diseases; rational drug design
Postdoctoral Researcher	Developmental biology
Postdoctoral Researcher	Electrical & Systems Engineering
Postdoctoral Researcher	Gastroenterology
Postdoctoral Researcher	Ecology
Postdoctoral Researcher	Anthropology
Postdoctoral Researcher	Political Science
Postdoctoral Researcher	Occupational Therapy
Postdoctoral Researcher	Neuroscience
Postdoctoral Researcher	Cancer mechanobiology
Postdoctoral Researcher	Biomedical
Postdoctoral Researcher	Molecular Microbiology
Postdoctoral Researcher	Epidemiology
Postdoctoral Researcher	Computational human Genetics
Postdoctoral Researcher	Physical Therapy
Postdoctoral Researcher	Neuroscience
Postdoctoral Researcher	Microbiology
Postdoctoral Researcher	Bioelectrochemical systems
Postdoctoral Researcher	Cell Biology
Postdoctoral Researcher	Biomedicine
Postdoctoral Researcher	Neuroscience
Postdoctoral Researcher	Chemistry
Postdoctoral Researcher	oceanography
Postdoctoral Researcher	Genetics/prematurity
Postdoctoral Researcher	Psychology
Postdoctoral Researcher	Biology
Postdoctoral Researcher	Immunology
Postdoctoral Researcher	Neurobiology
Postdoctoral Researcher	chemistry
Postdoctoral Researcher	evolutionary biology
Postdoctoral Researcher	Earth Sciences
Postdoctoral Researcher	Biomedicine
Postdoctoral Researcher	Genomics
Postdoctoral Researcher	cancer biology
Postdoctoral Researcher	Molecular Medicine
Postdoctoral Researcher	Hematology
Postdoctoral Researcher	Immunology
Postdoctoral Researcher	Biophysics, Cell Biology and Immunologyy
Postdoctoral Researcher	inflammation research
Postdoctoral Researcher	Oncology
Postdoctoral Researcher	Biomedicine
Postdoctoral Researcher	Biomedicine
Postdoctoral Researcher	Orthopaedic Surgery
Postdoctoral Researcher	Immunology
Postdoctoral Researcher	Neuroscience
Postdoctoral Researcher	Developmental Neuroscience
Postdoctoral Researcher	Biomedicine
Postdoctoral Researcher	Systems biology
Postdoctoral Researcher	Cancer immunology
Postdoctoral Researcher	Materials Science
Postdoctoral Researcher	Cancer Research
Postdoctoral Researcher	Biomedical Sciences
Postdoctoral Researcher	Molecular Biology
Postdoctoral Researcher	ecology
Postdoctoral Researcher	toxicity research
Postdoctoral Researcher	Psychology
Postdoctoral Researcher	computational social science
Postdoctoral Researcher	Cognitive neuroscience
Postdoctoral Researcher	Computer Science
Postdoctoral Researcher	Biochemistry
Postdoctoral Researcher	Biology
Postdoctoral Researcher	mathematics
Postdoctoral Researcher	biophysics
Postdoctoral Researcher	Genetics
Postdoctoral Researcher	Evolutionary biology
Postdoctoral Researcher	engineering
Postdoctoral Researcher	biology
Postdoctoral Researcher	Neuroscience
Postdoctoral Researcher	Neuroscience
Postdoctoral Researcher	Biomedicine
Postdoctoral Researcher	epidemiology
Postdoctoral Researcher	Cell Biology
Postdoctoral Researcher	Cardiology
Postdoctoral Researcher	Biomedical sciences
Postdoctoral Researcher	Biological Anthropology
Postdoctoral Researcher	Translational Medicine
Postdoctoral Researcher	neuroscience
Postdoctoral Researcher	Biomedical Engineering
Postdoctoral Researcher	Chemistry
Postdoctoral Researcher	Neurobiology
Postdoctoral Researcher	computational biology/genomics
Postdoctoral Researcher	Structural Biology
Postdoctoral Researcher	Developmental Blood
Postdoctoral Researcher	Biomedicine
Postdoctoral Researcher	Biomedical Research
Postdoctoral Researcher	Midwifery
Postdoctoral Researcher	Biochemistry
Postdoctoral Researcher	Biomaterials
Postdoctoral Researcher	Material Science
Postdoctoral Researcher	Biology
Postdoctoral Researcher	Mathematics
Postdoctoral Researcher	Cell Biology
Postdoctoral Researcher	Oligonucleotide therapeutics
Postdoctoral Researcher	neurobiology
Postdoctoral Researcher	neuroscience
Postdoctoral Researcher	neuroimmunology
Postdoctoral Researcher	Molecular Biology
Postdoctoral Researcher	Immunology
Postdoctoral Researcher	Radiology
Postdoctoral Researcher	Developmental Biology
Postdoctoral Researcher	psychiatry
Postdoctoral Researcher	Body MRI
Postdoctoral Researcher	Biomedicine
Postdoctoral Researcher	Biomedicine
Postdoctoral Researcher	Virology
Postdoctoral Researcher	Biomedicine
Postdoctoral Researcher	Biomedicine
Postdoctoral Researcher	Biomedical Science
Postdoctoral Researcher	Biomedicine
Postdoctoral Researcher	Microbiology
Postdoctoral Researcher	cancer imaging
Postdoctoral Researcher	Systems Biology
Postdoctoral Researcher	Medicine
Postdoctoral Researcher	Medical Imaging
Postdoctoral Researcher	Neuroscience
Postdoctoral Researcher	Microbiology and Infectious Diseases
Postdoctoral Researcher	Physics
Postdoctoral Researcher	management
Postdoctoral Researcher	Health informatics
Postdoctoral Researcher	mechanical engineering
Postdoctoral Researcher	biology
Postdoctoral Researcher	Neuroscience
Postdoctoral Researcher	Molecular biology
Postdoctoral Researcher	Biology
Postdoctoral Researcher	Microbiology
Postdoctoral Researcher	Life sciences
Postdoctoral Researcher	Neuroscience
Postdoctoral Researcher	Neuroscience
Postdoctoral Researcher	Microbiology
Postdoctoral Researcher	microbiology
Postdoctoral Researcher	Genomics
Postdoctoral Researcher	neuroscience
Postdoctoral Researcher	cell biology
Postdoctoral Researcher	Immunology
Postdoctoral Researcher	Immunology and Virology
Postdoctoral Researcher	Biomedical
Postdoctoral Researcher	Developmental neurobiology
Postdoctoral Researcher	chemistry
Postdoctoral Researcher	Molecular Biology
Postdoctoral Researcher	Neuroscience
Postdoctoral Researcher	Molecular biology
Postdoctoral Researcher	Biophysics
Postdoctoral Researcher	Biology
Postdoctoral Researcher	Developmental and Stem Cell Biology
Postdoctoral Researcher	Cancer Biology
Postdoctoral Researcher	Health services administration
Postdoctoral Researcher	Translational cellular biology
Postdoctoral Researcher	Bioinformatics;computational biology;genomics
Postdoctoral Researcher	Neuroscience
Postdoctoral Researcher	Biology, Hematology, Oncology
Postdoctoral Researcher	Environmental engineering
Principal Investigator (PI)	Wildlife Diseases
Principal Investigator (PI)	Molecular Biology
Principal Investigator (PI)	Epidemiology
Principal Investigator (PI)	Parasitology
Principal Investigator (PI)	Physiology
Principal Investigator (PI)	biophysics
Principal Investigator (PI)	Biochemistry, Microbiology
Principal Investigator (PI)	Hematology
Principal Investigator (PI)	Chemistry
Principal Investigator (PI)	cognitive psychology
Principal Investigator (PI)	Cancer Biology
Principal Investigator (PI)	Civil Engineering
Principal Investigator (PI)	Cardiovascular pathology
Principal Investigator (PI)	communication sciences
Principal Investigator (PI)	Cell biology
Principal Investigator (PI)	Biomedicine
Principal Investigator (PI)	Bioinformatics, Molecular Biology
Principal Investigator (PI)	education, professional development
Principal Investigator (PI)	Neuroscience
Principal Investigator (PI)	biophysics
Principal Investigator (PI)	Social and Behavioral Sciences
Principal Investigator (PI)	Microbiology
Principal Investigator (PI)	neurosciences
Principal Investigator (PI)	Evolutionary Biology
Principal Investigator (PI)	Microbiology
Principal Investigator (PI)	genomics
Principal Investigator (PI)	molecular engineering
Principal Investigator (PI)	Cancer
Principal Investigator (PI)	BioMedicine
Principal Investigator (PI)	Education Policy
Principal Investigator (PI)	Informatics
Principal Investigator (PI)	psychology
Principal Investigator (PI)	interdisciplinary integration and risk assessment
Principal Investigator (PI)	biomedicine
Professor	Mechanisms in Broadband Wireless Networks
Research and Policy at a think-tank	Water Policy
Research Instructor (PhD)	pharmacology
Research librarian	Social Sciences
Science Manager (was a Postdoc when doing peer review for my supervisor)	Experimental Design. Was in developmental biology when a bench scientist.
Scientific Engagement Manager	genetics
Scientific Project Manager	Cancer Biology
Scientist in Industry	protein therapeutics
Senior Lecturer	Molecular biology
Senior Lecturer in Chemistry	Chemistry
Senior Researcher	Archaeology
Staff Scientist	Biomedicine
Staff Scientist	Biochemistry
Staff Scientist	Disease ecology
Staff Scientist	Neuroscience
Staff Scientist	Public health
Staff Scientist	Physics
Staff Scientist	Biomedicine
Staff Scientist	Art Conservation
Staff Scientist	Biology
Staff Scientist	Applied Engineering
Staff Scientist	Genomics
Staff Scientist	Aging
Staff Scientist	Cardiac Biology/Pharmacology
Staff Scientist	Pharmacology
Staff Scientist	Psychology
Staff Scientist	Biomedicine
Staff Scientist	Neuroscience
Staff Scientist	immunology
Staff Scientist	pharmacology
Staff Scientist	MS and HS Teacher Development
Staff Scientist	Genetics
Staff Scientist	Biochemistry
Staff Scientist	Microfluidics
Unemployed PhD	Epidemiology
visiting sholar	biomedicine
was a post-doc	Biology/Ecology

## Sheet: gender and race
Gender identity	Race/ethnicity	Note: list is alphabetized by column A and does not necessarily correspond to the same row in other tab
Female	White
Female	White
Female	Asian
Female	White
Female	Asian
Female	Asian
Female	White
Female	White
Female	Asian
Female	White
Female	White
Female	URM
Female	Asian
Female	White
Female	White
Female	URM
Female	URM
Female	White
Female	White
Female	Asian
Female	White
Female	White
Female	URM
Female	White
Female	Asian
Female	Asian
Female	Asian
Female	Asian
Female	White
Female	White
Female	Asian
Female	White
Female	White
Female	White
Female	White
Female	White
Female	White
Female	White
Female	White
Female	White
Female	White
Female	White
Female	White
Female	White
Female	White
Female	Asian
Female	Asian
Female	White
Female	White
Female	URM
Female	White
Female	White
Female	White
Female	White
Female	White
Female	White
Female	Asian
Female	White
Female	White
Female	White
Female	White
Female	missing data
Female	White
Female	White
Female	White
Female	White
Female	White
Female	White
Female	White
Female	White
Female	White
Female	White
Female	White
Female	White
Female	Asian
Female	White
Female	White
Female	White
Female	Asian
Female	URM
Female	White
Female	URM
Female	White
Female	White
Female	White
Female	White
Female	URM
Female	White
Female	Asian
Female	White
Female	White
Female	URM
Female	White
Female	White
Female	Asian
Female	URM
Female	White
Female	White
Female	URM
Female	White
Female	URM
Female	Asian
Female	White
Female	White
Female	White
Female	White
Female	Asian
Female	White
Female	White
Female	White
Female	Asian
Female	Asian
Female	White
Female	White
Female	Asian
Female	White
Female	White
Female	Asian
Female	White
Female	White
Female	White
Female	White
Female	White
Female	White
Female	White
Female	White
Female	White
Female	White
Female	Asian
Female	White
Female	White
Female	URM
Female	White
Female	Asian
Female	URM
Female	White
Female	White
Female	White
Female	White
Female	Asian
Female	White
Female	White
Female	White
Female	White
Female	Asian
Female	White
Female	White
Female	URM
Female	URM
Female	URM
Female	White
Female	White
Female	White
Female	White
Female	White
Female	White
Female	White
Female	White
Female	White
Female	White
Female	White
Female	White
Female	White
Female	White
Female	White
Female	Asian
Female	White
Female	URM
Female	URM
Female	White
Female	White
Female	White
Female	URM
Female	Asian
Female	White
Female	White
Female	White
Female	Asian
Female	URM
Female	missing data
Female	White
Female	White
Female	White
Female	URM
Female	White
Female	Asian
Female	White
Female	White
Female	White
Female	Asian
Female	White
Female	White
Female	White
Female	White
Female	White
Female	White
Female	White
Female	White
Female	URM
Female	White
Female	White
Female	URM
Female	White
Female	White
Female	White
Female	White
Female	White
Female	White
Female	White
Female	White
Female	White
Female	White
Female	White
Female	White
Female	URM
Female	White
Female	White
Female	White
Female	White
Female	White
Female	White
Female	URM
Female	White
Female	White
Female	missing data
Female	White
Female	White
Female	White
Female	White
Female	White
Female	White
Female	URM
Female	Asian
Female	URM
Female	Asian
Female	White
Female	White
Female	White
Female	Asian
Female	URM
Female	White
Female	White
Female	Asian
Female	missing data
Female	White
Female	White
Female	White
Female	White
Female	White
Female	White
Female	White
Female	White
Female	White
Female	White
Female	White
Female	White
Female	White
Female	White
Female	White
Female	White
Female	White
Female	White
Female	White
Female	Asian
Female	White
Female	White
Female	White
Female	Asian
Female	White
Female	White
Female	White
Male	White
Male	missing data
Male	Asian
Male	White
Male	White
Male	URM
Male	Asian
Male	White
Male	URM
Male	White
Male	White
Male	missing data
Male	White
Male	White
Male	White
Male	White
Male	White
Male	White
Male	White
Male	Asian
Male	White
Male	Asian
Male	Asian
Male	White
Male	missing data
Male	White
Male	Asian
Male	White
Male	Asian
Male	White
Male	White
Male	White
Male	White
Male	White
Male	Asian
Male	White
Male	White
Male	Asian
Male	White
Male	White
Male	Asian
Male	White
Male	White
Male	White
Male	Asian
Male	White
Male	White
Male	Asian
Male	White
Male	White
Male	White
Male	Asian
Male	Asian
Male	White
Male	White
Male	White
Male	White
Male	White
Male	White
Male	missing data
Male	White
Male	URM
Male	Asian
Male	White
Male	URM
Male	Asian
Male	Asian
Male	White
Male	White
Male	White
Male	White
Male	URM
Male	White
Male	White
Male	White
Male	White
Male	White
Male	URM
Male	White
Male	White
Male	White
Male	White
Male	URM
Male	White
Male	White
Male	White
Male	White
Male	White
Male	White
Male	White
Male	White
Male	White
Male	White
Male	White
Male	White
Male	Asian
Male	White
Male	White
Male	White
Male	White
Male	URM
Male	White
Male	White
Male	White
Male	White
Male	White
Male	URM
Male	White
Male	White
Male	White
Male	White
Male	Asian
Male	URM
Male	URM
Male	Asian
Male	Asian
Male	URM
Male	White
Male	Asian
Male	Asian
Male	White
Male	URM
Male	White
Male	White
Male	White
Male	URM
Male	Asian
Male	White
Male	URM
Male	White
Male	Asian
Male	White
Male	White
Male	White
Male	White
Male	White
Male	White
Male	White
Male	Asian
Male	White
Male	URM
Male	White
Male	White
Male	URM
Male	White
Male	Asian
Male	White
Male	URM
Male	White
Male	Asian
Male	White
Male	White
Male	White
Male	URM
Male	URM
Male	White
Male	Asian
Male	White
Male	Asian
Male	Asian
Male	White
Male	URM
Male	White
Male	White
Male	White
Male	White
Male	Asian
Male	URM
Male	White
Male	Asian
Male	Asian
Male	White
Male	Asian
Male	White
Male	White
Male	Asian
Male	White
Male	Asian
Male	missing data
Male	White
Male	White
Male	White
Male	Asian
Male	URM
Male	White
Male	White
Male	White
Male	White
Male	White
Male	White
Male	Asian
Male	White
Male	Asian
Male	White
Male	White
Male	White
Male	White
Male	White
Male	missing data
Male	White
Male	White
Male	White
Male	URM
Male	Asian
Male	White
Male	Asian
Male	Asian
Male	URM
Male	Asian
Male	Asian
Male	White
Male	White
Male	White
Male	White
Male	URM
Male	White
missing data	missing data
missing data	missing data
missing data	White
missing data	missing data
missing data	White
missing data	missing data
missing data	missing data
missing data	missing data
missing data	missing data
other	White
other	White
