# Supplementary material for: Co-reviewing and ghostwriting by early-career researchers in the peer review of manuscripts
Source: eLife. 2019 Oct 31;8:e48425. doi: 10.7554/eLife.48425 (PMC6822987; doi:10.7554/eLife.48425)
Supplement: Figure 5—source data 5. [file elife-48425-fig5-data5.xlsx]

## Sheet: Figure 5
"Involving members of a research group in peer review is a beneficial training exercise."	"It is ethical for the invited reviewer (e.g. PI) to involve others (e.g. their trainees) in reviewing manuscripts."	"It is ethical for the invited reviewer (e.g. PI) to submit a peer review report to an editor without providing the names of all individuals who have contributed ideas and/or text to the report."	"Ghostwriting a peer-review report for your PI is an ethically sound scientific practice."	"When a journal invites a PI to review, that is equivalent to the journal inviting anyone in that PI's research group with relevant expertise to contribute to the review."	"It would be valuable to have my name added to a peer review report (e.g. to be recognized as a co-reviewer by the editor; or to use a service such as Publons to be assigned credit)."	"Anyone that contributes ideas and/or text to the review report should be included as a co-author on the review."	"The only person who should be named on a peer review report is the invited reviewer, regardless of who carried out the review."	"Adding names of other contributors to a peer review report diminishes the credibility of the report."	"The current system used to name and order co-authors on manuscripts in my field should also be used to the name and order co-reviewers on peer review reports."	"The current system used to identify author contributions on manuscripts in my field (e.g. AB did the experiments, AB and CD analyzed the data and wrote the paper), or the CRediT taxonomy (https://casrai.org/credit/), should also be used to identify author contributions on peer review reports (e.g. AB reviewed the experiments, AB and CD wrote the report)."
Slightly agree	Strongly Disagree	Strongly Disagree	Strongly Disagree	Strongly Disagree	Strongly Agree	Strongly Agree	Strongly Disagree	Strongly Disagree	Strongly Agree	Strongly Agree
Slightly agree	Slightly agree	Slightly Disagree	No opinion	Slightly agree	Slightly agree	Slightly agree	No opinion	Slightly Disagree	No opinion	No opinion
Strongly Agree	Slightly agree	Slightly Disagree	Strongly Disagree	Slightly agree	Strongly Agree	Slightly Disagree	Strongly Disagree	Strongly Disagree	Slightly Disagree	Slightly Disagree
Strongly Agree	Strongly Agree	Slightly Disagree	Slightly Disagree	Slightly Disagree	Strongly Agree	Strongly Agree	Slightly Disagree	Slightly Disagree	Strongly Agree	No opinion
Strongly Agree	Slightly agree	Slightly Disagree	Strongly Disagree	Strongly Disagree	No opinion	No opinion	No opinion	Strongly Disagree	No opinion	Slightly Disagree
Strongly Agree	Slightly agree	Slightly Disagree	Strongly Agree	Slightly agree	Strongly Agree	Strongly Agree	Strongly Disagree	Strongly Disagree	Strongly Agree	Strongly Agree
Strongly Agree	Slightly agree	Slightly Disagree	No opinion	No opinion	Strongly Agree	No opinion	Slightly Disagree	Slightly Disagree	Strongly Agree	Slightly agree
Slightly agree	Strongly Disagree	Strongly Disagree	Strongly Disagree	Strongly Disagree	Strongly Agree	Strongly Agree	Strongly Disagree	Strongly Disagree	Strongly Agree	Strongly Agree
Strongly Agree	Strongly Disagree	Strongly Disagree	Strongly Disagree	Strongly Disagree	Strongly Agree	Strongly Agree	Strongly Disagree	Strongly Disagree	Strongly Agree	Strongly Agree
Strongly Agree	Strongly Agree	Slightly Disagree	No opinion	Strongly Disagree	Strongly Agree	Slightly agree	Slightly Disagree	Strongly Disagree	No opinion	Slightly agree
Strongly Agree	Strongly Agree	Slightly Disagree	Slightly Disagree	Strongly Disagree	Strongly Agree	No opinion	Slightly Disagree	Strongly Disagree	No opinion	No opinion
No opinion	No opinion	Slightly Disagree	Slightly Disagree	Slightly Disagree	Slightly agree	Slightly agree	Strongly Disagree	No opinion	Slightly agree	No opinion
Strongly Agree	Slightly agree	Strongly Disagree	Strongly Disagree	Slightly Disagree	Slightly agree	Strongly Agree	Strongly Disagree	Strongly Disagree	No opinion	Strongly Agree
Strongly Agree	Strongly Agree	Slightly Disagree	Slightly agree	Strongly Agree	Strongly Agree	Strongly Agree	Strongly Disagree	Strongly Disagree	Strongly Agree	No opinion
Strongly Agree	Slightly agree	Strongly Disagree	No opinion	Slightly agree	Strongly Agree	Strongly Agree	Strongly Disagree	Strongly Disagree	Slightly Disagree	Slightly Disagree
Slightly agree	Strongly Disagree	Strongly Disagree	Strongly Disagree	Strongly Disagree	No opinion	Strongly Agree	Strongly Disagree	Strongly Disagree	No opinion	No opinion
Strongly Agree	No opinion	Strongly Disagree	Strongly Disagree	Strongly Disagree	Strongly Agree	Strongly Agree	Strongly Disagree	Strongly Disagree	Strongly Agree	No opinion
Strongly Agree	Slightly agree	No opinion	Slightly Disagree	No opinion	Slightly agree	Slightly agree	Slightly Disagree	Strongly Disagree	No opinion	No opinion
Slightly agree	Slightly Disagree	Slightly Disagree	Strongly Disagree	Strongly Disagree	Strongly Agree	No opinion	Slightly Disagree	Strongly Disagree	No opinion	Slightly Disagree
Strongly Agree	Strongly Agree	Slightly Disagree	Strongly Disagree	Slightly agree	Strongly Agree	Strongly Agree	Strongly Disagree	Strongly Disagree	Slightly agree	Strongly Agree
Strongly Agree	Slightly agree	Strongly Agree	No opinion	Strongly Disagree	Strongly Agree	Strongly Agree	Strongly Disagree	Strongly Disagree	No opinion
Strongly Agree	Slightly agree	Slightly Disagree	Strongly Disagree	Slightly agree	Strongly Agree	Slightly agree	Strongly Disagree	Strongly Disagree	Slightly agree	Slightly agree
Strongly Agree	Slightly agree	Strongly Disagree	Strongly Disagree	Slightly Disagree	Strongly Agree	Slightly agree	Strongly Disagree	Strongly Disagree	No opinion	Strongly Agree
No opinion	Slightly Disagree	Strongly Disagree	Slightly Disagree	Strongly Disagree	Slightly agree	Slightly agree	Slightly Disagree	Slightly Disagree	Slightly agree	Slightly agree
Strongly Agree	Strongly Agree	Strongly Disagree	Strongly Disagree	Strongly Disagree	Slightly agree	Slightly agree	Strongly Disagree	Strongly Disagree	Strongly Disagree	Strongly Disagree
Strongly Agree	No opinion	Slightly Disagree	No opinion	Slightly agree	Strongly Agree	Strongly Agree	Slightly Disagree	Strongly Disagree	Strongly Agree	Strongly Agree
Strongly Agree	Slightly agree	Strongly Disagree	Strongly Disagree	Strongly Disagree	Strongly Agree	Slightly agree	Strongly Disagree	Slightly Disagree	Slightly agree	Slightly agree
Slightly agree	Slightly agree	Strongly Disagree	Slightly agree	Strongly Disagree	Slightly agree	Slightly agree	Strongly Disagree	Slightly Disagree	No opinion	No opinion
Slightly agree	Strongly Disagree	Strongly Disagree	Strongly Disagree	Strongly Disagree	Strongly Agree	Slightly agree	Strongly Disagree	Strongly Disagree	Slightly agree	Slightly agree
Strongly Agree	Strongly Agree	Slightly Disagree	Slightly Disagree	Slightly Disagree	Strongly Agree	Strongly Agree	Strongly Disagree	Strongly Disagree	Slightly agree	Strongly Agree
Strongly Agree	Slightly agree	Strongly Disagree	Strongly Disagree	Strongly Disagree	Strongly Agree	Strongly Agree	Strongly Disagree	Slightly Disagree	Strongly Agree	Strongly Agree
Strongly Agree	Strongly Agree	Strongly Disagree	Strongly Disagree	Strongly Disagree	Strongly Agree	Strongly Agree	Strongly Disagree	Strongly Disagree	No opinion	Strongly Agree
Strongly Agree	Strongly Agree	Strongly Disagree	Strongly Disagree	Strongly Agree	Slightly Disagree	Strongly Agree	Strongly Disagree	Strongly Disagree	Strongly Agree	Slightly agree
Strongly Agree	Strongly Agree	Strongly Disagree	Strongly Disagree	No opinion	Strongly Agree	Strongly Agree	Strongly Disagree	Strongly Disagree	Strongly Agree	Slightly Disagree
Slightly agree	No opinion	Slightly Disagree	Strongly Disagree	No opinion	No opinion	Slightly agree	Slightly Disagree	Slightly Disagree	Slightly agree	Slightly agree
Slightly agree	Slightly agree	Strongly Disagree	Strongly Disagree	Slightly agree	Strongly Agree	Strongly Agree	Strongly Disagree	Strongly Disagree	Strongly Disagree	Strongly Disagree
Strongly Agree	Slightly agree	Slightly Disagree	Strongly Disagree	Slightly Disagree	Strongly Agree	Slightly agree	Slightly Disagree	Slightly Disagree	No opinion	No opinion
Strongly Agree	Slightly agree	Strongly Disagree	Strongly Disagree	Strongly Agree	Strongly Agree	Strongly Agree	Strongly Disagree	Strongly Disagree	Slightly agree	Strongly Agree
Strongly Agree	Slightly agree	Slightly Disagree	Slightly agree	Slightly Disagree	Slightly agree	Slightly agree	Slightly Disagree	Strongly Disagree	No opinion	No opinion
Strongly Agree	Strongly Agree	Strongly Disagree	Slightly Disagree	Strongly Disagree	Strongly Agree	Strongly Agree	Strongly Disagree	Strongly Disagree	Strongly Agree	Strongly Agree
Strongly Agree	Slightly agree	Strongly Agree	Strongly Disagree	Slightly agree	Slightly agree	Strongly Disagree	Strongly Agree	Slightly agree	No opinion	Strongly Disagree
Slightly agree	Slightly agree	Slightly Disagree	Slightly agree	No opinion	Slightly agree	No opinion	Slightly Disagree	Strongly Disagree	Slightly agree	Slightly agree
Strongly Agree	Strongly Agree	Slightly Disagree	No opinion	Slightly agree	Strongly Agree	Strongly Agree	Slightly Disagree	Slightly Disagree	Slightly agree	Slightly agree
Strongly Agree	Strongly Agree	Slightly agree	Slightly Disagree	No opinion	Slightly agree	Strongly Disagree	Strongly Disagree	Strongly Disagree	No opinion	Slightly Disagree
Slightly agree	Slightly agree	Slightly Disagree	Slightly Disagree	No opinion	No opinion	No opinion	Slightly Disagree	Slightly Disagree	Slightly agree	No opinion
Slightly agree	No opinion	Slightly Disagree	No opinion	Slightly Disagree	Slightly Disagree	Slightly agree	Slightly Disagree	Strongly Disagree	Slightly Disagree	Slightly agree
Strongly Agree	Strongly Disagree	Strongly Disagree	Strongly Disagree	Strongly Disagree	Strongly Agree	Strongly Agree	Strongly Disagree	Strongly Disagree	Strongly Agree	Strongly Agree
Strongly Agree	Slightly agree	No opinion	Slightly Disagree	Strongly Disagree	Strongly Agree	Slightly Disagree	Slightly Disagree	Strongly Disagree	No opinion	Slightly agree
Slightly agree	Slightly agree	Strongly Disagree	Strongly Disagree	Strongly Disagree	Strongly Agree	Strongly Agree	Strongly Disagree	Strongly Disagree	Strongly Disagree	Slightly agree
Strongly Agree	Strongly Agree	Slightly Disagree	Strongly Disagree	No opinion	Slightly agree	Slightly agree	Slightly Disagree	Strongly Disagree	Slightly agree	Slightly agree
Strongly Agree	Strongly Agree	Slightly Disagree	Slightly Disagree	Strongly Agree	Slightly agree	No opinion	Strongly Disagree	Strongly Disagree	No opinion	No opinion
Strongly Agree	Strongly Agree	Slightly Disagree	Slightly Disagree	Slightly agree	Strongly Agree	Strongly Agree	Strongly Disagree	Strongly Disagree	Strongly Agree	Slightly agree
Slightly agree	Strongly Agree	Slightly Disagree	Slightly Disagree	Strongly Disagree	Slightly agree	No opinion	Strongly Disagree	Strongly Disagree	Slightly agree	Slightly agree
Strongly Agree	Strongly Agree	Strongly Disagree	Strongly Disagree	Strongly Agree	Strongly Agree	Strongly Agree	Strongly Disagree	Strongly Disagree	Strongly Agree	Strongly Agree
Strongly Agree	Strongly Agree	Strongly Disagree	Strongly Disagree	Slightly Disagree	Strongly Agree	Strongly Agree	Strongly Disagree	Strongly Disagree	Strongly Agree	Strongly Agree
Strongly Agree	Strongly Agree	Slightly Disagree	No opinion	Slightly agree	Slightly agree	No opinion	No opinion	Slightly Disagree	Slightly agree	Slightly Disagree
Strongly Agree	Slightly agree	Strongly Disagree	Strongly Disagree	Slightly Disagree	Strongly Agree	Strongly Agree	Strongly Disagree	Strongly Disagree	Strongly Agree	Strongly Agree
Strongly Agree	Strongly Agree	Slightly agree	Slightly agree	Slightly agree	Slightly agree	No opinion	Slightly agree	Slightly agree	No opinion	No opinion
Strongly Agree	Strongly Agree	Strongly Disagree	Slightly Disagree	Slightly agree	No opinion	Slightly agree	Slightly Disagree	Slightly Disagree	Slightly agree	No opinion
Slightly Disagree	Strongly Disagree	Strongly Disagree	Strongly Disagree	Strongly Disagree	Slightly agree	Strongly Agree	Strongly Disagree	Slightly agree	Slightly Disagree	Slightly Disagree
Strongly Agree	Strongly Agree	Slightly Disagree	Slightly agree	Slightly Disagree	Strongly Agree	No opinion	No opinion	Slightly Disagree	Slightly Disagree	Slightly Disagree
Slightly agree	Slightly agree	Strongly Disagree	Strongly Disagree	Strongly Disagree	Strongly Agree	Strongly Agree	Strongly Disagree	Strongly Disagree	No opinion	Slightly agree
Slightly agree	No opinion	Strongly Disagree	Strongly Disagree	Strongly Disagree	Strongly Agree	Slightly agree	Strongly Disagree	Strongly Disagree	Strongly Agree	Strongly Agree
Slightly agree	Slightly agree	Strongly Disagree	Strongly Disagree	Strongly Disagree	Strongly Agree	Slightly agree	Strongly Disagree	Strongly Disagree	Slightly agree	Slightly agree
Strongly Agree	Strongly Agree	Strongly Disagree	Strongly Disagree	No opinion	Slightly agree	Strongly Agree	Strongly Disagree	Strongly Disagree	Strongly Agree	Slightly Disagree
Strongly Agree	Strongly Agree	Slightly Disagree	Slightly Disagree	No opinion	Slightly Disagree	No opinion	No opinion	Slightly Disagree	Slightly agree	Slightly agree
Strongly Agree	Strongly Agree	Strongly Agree	Strongly Disagree	Strongly Agree	Strongly Agree	Strongly Agree	Strongly Disagree	Strongly Disagree	No opinion	Strongly Agree
Slightly agree	No opinion	Slightly Disagree	No opinion	Slightly Disagree	Slightly agree	Slightly agree	Strongly Disagree	Slightly Disagree	Slightly agree	Slightly agree
Strongly Agree	Strongly Agree	Strongly Disagree	Slightly Disagree	Slightly agree	Slightly agree	No opinion	Strongly Disagree	Strongly Disagree	Strongly Disagree	Strongly Agree
Strongly Agree	Strongly Agree	Strongly Disagree	Strongly Disagree	Slightly agree	Strongly Agree	Strongly Agree	Strongly Disagree	Strongly Disagree	Slightly agree	No opinion
	Strongly Agree	Strongly Disagree	Strongly Disagree	Slightly Disagree	Strongly Agree	Strongly Agree	Strongly Disagree	Strongly Disagree	Strongly Agree	Strongly Agree
Slightly agree	Strongly Disagree	Strongly Disagree	Strongly Disagree	Strongly Disagree	No opinion	Strongly Agree	Strongly Disagree	No opinion	Strongly Agree	Strongly Agree
Strongly Agree	Strongly Agree	Slightly Disagree	Strongly Disagree	Slightly agree	Strongly Agree	Strongly Agree	Strongly Disagree	Strongly Disagree	No opinion	No opinion
Strongly Agree	Strongly Agree	Slightly Disagree	Strongly Disagree	Slightly Disagree	Slightly agree	Strongly Agree	Strongly Disagree	Strongly Disagree	No opinion	No opinion
Strongly Agree	No opinion	Slightly Disagree	Slightly Disagree	Strongly Disagree	Strongly Agree	Strongly Agree	Strongly Disagree	Slightly Disagree	No opinion	Slightly agree
Strongly Agree	Strongly Agree	No opinion	Slightly Disagree	Slightly agree	Slightly agree	Slightly agree	Slightly Disagree	Strongly Disagree	Slightly agree	No opinion
Strongly Agree	Strongly Agree	No opinion	No opinion	No opinion	Strongly Agree	Slightly agree	Slightly Disagree	Slightly Disagree	No opinion	Slightly agree
Strongly Agree	Slightly agree	Slightly Disagree	Strongly Disagree	Strongly Disagree	Strongly Agree	Slightly agree	Strongly Disagree	Strongly Disagree	Strongly Agree	Slightly agree
Slightly agree	Slightly agree	Strongly Disagree	Strongly Disagree	Slightly Disagree	Strongly Agree	Slightly agree	Strongly Disagree	Slightly Disagree	Slightly Disagree	Slightly Disagree
Strongly Agree	Slightly agree	No opinion	Slightly Disagree	Slightly agree	Slightly agree	No opinion	No opinion	Slightly Disagree	Slightly agree	Slightly agree
Strongly Agree	Strongly Agree	Strongly Disagree	Strongly Disagree	No opinion	Strongly Agree	Strongly Agree	Strongly Disagree	Strongly Disagree	Slightly agree	Slightly agree
Strongly Agree	Strongly Disagree	Strongly Disagree	Strongly Disagree	Strongly Disagree	Strongly Agree	Slightly agree	Strongly Disagree	Strongly Disagree	Strongly Disagree	Strongly Agree
Slightly agree	Slightly agree	Strongly Disagree	Strongly Disagree	Slightly Disagree	Strongly Agree	Strongly Agree	Strongly Disagree	No opinion	Slightly agree	Slightly agree
Strongly Agree	Slightly agree	Slightly Disagree	Strongly Disagree	Strongly Disagree	Slightly Disagree	Slightly Disagree	Slightly Disagree	Slightly Disagree	Strongly Disagree	Strongly Disagree
Strongly Agree	Strongly Agree	Strongly Disagree	No opinion	Slightly agree	Strongly Agree	Strongly Agree	Strongly Disagree	Strongly Disagree	Strongly Agree	Strongly Agree
Strongly Agree	Strongly Agree	Slightly agree	Slightly Disagree	No opinion	No opinion	No opinion	No opinion	Slightly Disagree	No opinion	No opinion
Strongly Agree	Slightly agree	Strongly Disagree	Strongly Disagree	Slightly Disagree	No opinion	Strongly Agree	Strongly Disagree	Strongly Disagree	Slightly agree	Slightly agree
Strongly Agree	Strongly Agree	Strongly Disagree	Strongly Disagree	No opinion	Slightly agree	Strongly Agree	Strongly Disagree	Strongly Disagree	Slightly agree	Slightly agree
Slightly agree	Strongly Disagree	Strongly Disagree	Strongly Disagree	Strongly Disagree	Slightly agree	Slightly agree	Strongly Disagree	Strongly Disagree	Strongly Agree	Strongly Agree
Strongly Agree	Slightly agree	Slightly Disagree	No opinion	Slightly agree	Strongly Agree	Strongly Agree	Slightly Disagree	Strongly Disagree	Strongly Agree	Strongly Agree
Strongly Agree	Strongly Disagree	Strongly Disagree	Strongly Disagree	Strongly Disagree	Strongly Agree	Slightly agree	Slightly Disagree	Strongly Disagree	No opinion	Slightly agree
Strongly Agree	Strongly Agree	Slightly Disagree	Slightly Disagree	Strongly Disagree	Slightly agree	Slightly agree	Slightly Disagree	Strongly Disagree	Strongly Agree	Slightly agree
Strongly Agree	Strongly Agree	Strongly Disagree	Strongly Disagree	Strongly Agree	Strongly Agree	Strongly Agree	Strongly Disagree	Strongly Disagree	Strongly Agree	Strongly Agree
Slightly agree	Strongly Agree	Strongly Disagree	Slightly Disagree	Strongly Disagree	Slightly agree	Slightly agree	Strongly Disagree	Strongly Disagree	Slightly Disagree	Strongly Disagree
Slightly agree	Slightly agree	Slightly Disagree	Slightly Disagree	Strongly Disagree	Slightly agree	Slightly agree	Strongly Disagree	Strongly Disagree	Strongly Agree	Strongly Agree
Strongly Agree	No opinion	Strongly Disagree	Slightly Disagree	Strongly Disagree	No opinion	No opinion	Slightly Disagree	Strongly Disagree	No opinion	No opinion
Strongly Agree	Slightly agree	No opinion	Strongly Disagree	Strongly Disagree	Strongly Agree	Slightly agree	Strongly Disagree	Strongly Disagree	Strongly Agree	Strongly Agree
Strongly Agree	Strongly Agree	Slightly Disagree	Slightly Disagree	Slightly Disagree	Strongly Agree	Slightly agree	Strongly Disagree	Strongly Disagree	Slightly Disagree	Slightly Disagree
Strongly Agree	Strongly Agree	No opinion	Strongly Disagree	No opinion	No opinion	Slightly agree	Slightly Disagree	Slightly Disagree	No opinion	No opinion
No opinion	Slightly Disagree	Strongly Disagree	Slightly Disagree	Strongly Disagree	Slightly agree	Slightly agree	Slightly Disagree	Strongly Disagree	No opinion	No opinion
Strongly Agree	Strongly Agree	Slightly agree	Slightly Disagree	Slightly Disagree	No opinion	No opinion	Slightly agree	No opinion	Slightly Disagree	Slightly Disagree
Strongly Agree	Strongly Agree	Slightly Disagree	Strongly Disagree	Slightly agree	Strongly Agree	Slightly agree	Strongly Disagree	Strongly Disagree	No opinion	Slightly Disagree
No opinion	Strongly Disagree	Strongly Disagree	Strongly Disagree	Strongly Disagree	Slightly agree	Strongly Agree	Strongly Disagree	Strongly Disagree	Slightly agree	No opinion
Slightly agree	No opinion	Strongly Disagree	Strongly Disagree	Slightly agree	Slightly agree	Strongly Agree	Strongly Disagree	Strongly Disagree	Slightly agree	Slightly agree
Slightly agree	Slightly agree	No opinion	No opinion	Slightly agree	No opinion	No opinion	No opinion	No opinion	No opinion	No opinion
Strongly Agree	Strongly Agree	Slightly Disagree	Strongly Disagree	Slightly Disagree	Strongly Agree	Slightly Disagree	Slightly Disagree	Strongly Disagree	No opinion	Slightly agree
Strongly Agree	Strongly Agree	No opinion	No opinion	Slightly agree	Slightly agree	No opinion	No opinion	Strongly Disagree	Slightly Disagree	Slightly Disagree
Strongly Agree	Slightly agree	No opinion	No opinion	No opinion	Slightly agree	Slightly Disagree	Slightly Disagree	Strongly Disagree	No opinion	No opinion
Strongly Agree	Strongly Agree	Strongly Disagree	Strongly Disagree	Slightly agree	Strongly Agree	Slightly agree	Strongly Disagree	Strongly Disagree	Slightly agree	Slightly agree
Slightly agree	Strongly Agree	No opinion	No opinion	No opinion	No opinion	No opinion	Slightly Disagree	Strongly Disagree	Slightly agree	Slightly agree
Slightly agree	No opinion
Strongly Agree	Strongly Agree	Strongly Disagree	Strongly Disagree	Slightly Disagree	Strongly Agree	Strongly Agree	Strongly Disagree	Slightly Disagree	Strongly Disagree	No opinion
Strongly Agree	Slightly agree	Strongly Disagree	No opinion	Strongly Agree	Strongly Agree	Strongly Agree	Strongly Disagree	Strongly Disagree	Strongly Agree	Strongly Agree
Slightly agree	Slightly Disagree	Strongly Disagree	Strongly Disagree	Strongly Disagree	Slightly agree	Slightly agree	Slightly Disagree	Slightly Disagree	Slightly agree	Slightly agree
Strongly Agree	No opinion	Strongly Disagree	Strongly Disagree	No opinion	Slightly agree	Strongly Agree	Strongly Disagree	Strongly Disagree	No opinion	No opinion
Strongly Agree	Strongly Agree	No opinion	No opinion	Slightly agree	No opinion	No opinion	No opinion	Slightly Disagree	Slightly agree	No opinion
Strongly Agree	Slightly Disagree	Strongly Disagree	Slightly Disagree	Strongly Disagree	Strongly Agree	Strongly Agree	Strongly Disagree	Strongly Disagree	No opinion	Slightly agree
Strongly Disagree	Strongly Disagree	Strongly Disagree	No opinion	Strongly Disagree	Strongly Disagree	Strongly Agree	Strongly Disagree	Strongly Agree	Strongly Agree	Strongly Agree
Strongly Agree	Strongly Agree	Strongly Disagree	Strongly Disagree	Strongly Disagree	Strongly Agree	Strongly Agree	Strongly Disagree	Strongly Disagree	Strongly Agree	Strongly Agree
Strongly Agree	No opinion	Strongly Disagree	Slightly Disagree	Slightly Disagree	Slightly agree	Slightly agree	Strongly Disagree	Strongly Disagree	Slightly agree	Strongly Agree
Strongly Agree	Slightly agree	No opinion	Slightly Disagree	Slightly agree	Slightly agree	No opinion	Slightly Disagree	Slightly Disagree	Slightly agree	Slightly agree
Strongly Agree	Strongly Agree	Strongly Disagree	Strongly Disagree	Slightly Disagree	Slightly agree	Strongly Agree	Strongly Disagree	Strongly Disagree	Slightly agree	Strongly Agree
Strongly Agree	Strongly Agree	Slightly Disagree	Slightly Disagree	Slightly Disagree	Strongly Agree	No opinion	Slightly Disagree	Slightly Disagree	Slightly agree	No opinion
Strongly Agree	Slightly agree	Strongly Disagree	Strongly Disagree	Slightly Disagree	Slightly agree	Strongly Agree	Strongly Disagree	Strongly Disagree	Slightly agree	Slightly agree
Slightly agree	Slightly agree		Strongly Disagree	Slightly Disagree	Strongly Agree	Slightly agree	Slightly Disagree	Slightly Disagree	No opinion	No opinion
Strongly Agree	Slightly agree	Slightly Disagree	Strongly Disagree	Slightly Disagree	Slightly agree	Strongly Agree	Strongly Disagree	Strongly Disagree	No opinion	No opinion
Strongly Agree	Slightly agree	Strongly Disagree	Strongly Disagree	Strongly Disagree	Slightly agree	Strongly Agree	Slightly Disagree	Slightly Disagree	No opinion	No opinion
Slightly Disagree	Slightly agree	Strongly Disagree	Strongly Disagree	Strongly Disagree	Slightly Disagree	No opinion	Strongly Agree	Slightly Disagree	No opinion	Slightly agree
Strongly Agree	Slightly agree	Slightly Disagree	Strongly Disagree	Slightly Disagree	Slightly agree	Slightly agree	Strongly Disagree	Strongly Disagree	Strongly Agree	Strongly Agree
Strongly Agree	Strongly Agree	Strongly Disagree	Strongly Disagree	Slightly agree	Strongly Agree	Strongly Agree	Strongly Disagree	Strongly Disagree	Slightly agree	Slightly agree
Slightly agree	Slightly agree	Strongly Disagree	Strongly Disagree	Strongly Disagree	Strongly Agree	Strongly Agree	Strongly Disagree	Strongly Disagree	Strongly Agree	Strongly Agree
Strongly Agree	Strongly Agree	Strongly Disagree	No opinion	Slightly Disagree	Strongly Agree	Strongly Agree	Strongly Disagree	Strongly Disagree	Slightly agree	Strongly Agree
Slightly agree	Slightly agree	Strongly Disagree	Strongly Disagree	Slightly Disagree	Slightly agree	Strongly Agree	Strongly Disagree	Strongly Disagree	Slightly agree	Slightly agree
Slightly agree	Slightly Disagree	Strongly Disagree	Strongly Disagree	Slightly agree	Strongly Agree	Strongly Agree	Strongly Disagree	Strongly Disagree	Strongly Agree	Strongly Agree
Slightly agree	Strongly Disagree	Strongly Disagree	Slightly Disagree	Strongly Disagree	Strongly Agree	Strongly Agree	Slightly Disagree	Strongly Disagree	Slightly agree	Slightly agree
Strongly Agree	Strongly Agree	Strongly Disagree	Strongly Disagree	Slightly Disagree	Strongly Agree	Slightly agree	Strongly Disagree	Slightly Disagree	Strongly Agree	No opinion
Strongly Agree	No opinion	Strongly Disagree	Strongly Disagree	Strongly Disagree	Strongly Agree	Slightly agree	Strongly Disagree	Strongly Disagree	Slightly agree	Slightly agree
Strongly Agree	Strongly Agree	No opinion	No opinion	Slightly agree	Slightly agree	No opinion	No opinion	Strongly Disagree	Slightly agree	Slightly agree
Slightly agree	Strongly Disagree	Strongly Disagree	Strongly Disagree	Strongly Disagree	Strongly Agree	Strongly Agree	Strongly Disagree	Strongly Disagree	Strongly Agree	Strongly Agree
Slightly agree	Slightly agree	Strongly Disagree	Strongly Disagree	Slightly Disagree	Slightly agree	Strongly Agree	Strongly Disagree	Slightly Disagree	Slightly agree	Strongly Agree
Strongly Agree	Strongly Agree	Strongly Disagree	Strongly Disagree	Slightly agree	Strongly Agree			Strongly Disagree	No opinion	Slightly agree
Slightly agree	Slightly agree	Strongly Disagree	Strongly Disagree	Slightly Disagree	Slightly agree	Strongly Agree	Strongly Disagree	Strongly Disagree	Slightly agree	No opinion
Strongly Agree	Slightly agree	Strongly Disagree	Strongly Disagree	Strongly Disagree	Slightly agree	Slightly agree	Strongly Disagree	Strongly Disagree	No opinion	No opinion
Strongly Agree	Slightly agree	Slightly Disagree	Strongly Agree	Slightly agree	Strongly Agree	No opinion	No opinion	Slightly Disagree	Slightly agree	Slightly agree
Slightly agree	Slightly Disagree	Slightly agree	Slightly agree	No opinion	Strongly Agree	Slightly Disagree	Slightly agree	Slightly agree	Slightly agree	No opinion
Strongly Agree	Strongly Agree	Strongly Disagree	Strongly Disagree	Slightly agree	Strongly Agree	Strongly Agree	Strongly Disagree	Strongly Disagree	No opinion	Slightly agree
Strongly Agree	No opinion	No opinion	No opinion	Slightly Disagree	No opinion	No opinion	No opinion	No opinion	No opinion	No opinion
Strongly Agree	No opinion	No opinion	No opinion
Slightly agree	Slightly agree	No opinion	No opinion	Slightly Disagree	Slightly Disagree	No opinion	No opinion	Slightly Disagree	Slightly agree	Slightly agree
Strongly Agree	Strongly Agree	Strongly Disagree	Strongly Disagree	Strongly Disagree	Slightly agree	Strongly Agree	Strongly Disagree	Strongly Disagree	No opinion	No opinion
Strongly Agree	Slightly agree	Strongly Disagree	Slightly Disagree	No opinion	Slightly agree	Strongly Agree	Strongly Disagree	Strongly Disagree	Slightly agree	Slightly agree
Strongly Agree	Slightly agree	Strongly Disagree	Slightly Disagree	Slightly agree	Strongly Agree	Strongly Agree	Slightly Disagree	Strongly Disagree	Strongly Agree	Strongly Agree
Strongly Agree	Strongly Agree	Slightly Disagree	Slightly Disagree	Slightly Disagree	Strongly Agree	Strongly Agree	Strongly Disagree	Strongly Disagree	Slightly Disagree	Strongly Disagree
Strongly Agree		Strongly Disagree	Strongly Disagree	Strongly Disagree	Slightly Disagree	Strongly Agree	Strongly Disagree	Strongly Disagree	Strongly Agree	Strongly Agree
Strongly Agree	Strongly Agree	No opinion	No opinion	Slightly Disagree	Slightly agree	Slightly agree	Slightly Disagree	Strongly Disagree	Slightly agree	Slightly agree
Strongly Agree	No opinion	Slightly Disagree	Slightly Disagree	No opinion	Strongly Agree	Slightly agree	No opinion	Slightly Disagree	Strongly Disagree	Strongly Disagree
Strongly Agree	Slightly agree	Strongly Disagree	Strongly Disagree	Strongly Disagree	Slightly agree	Slightly agree	Strongly Disagree	Slightly agree	No opinion	No opinion
Slightly agree	Slightly agree	No opinion	Slightly Disagree	Slightly Disagree	Slightly agree	Slightly agree	Slightly Disagree	Slightly Disagree	Slightly agree	Slightly Disagree
Slightly agree	No opinion	No opinion	Strongly Disagree	No opinion	Slightly agree	No opinion	No opinion	No opinion	No opinion	No opinion
Strongly Agree	Strongly Agree	Strongly Disagree	Strongly Disagree	Strongly Disagree	Strongly Agree	Strongly Agree	Strongly Disagree	Strongly Disagree	Strongly Agree	Strongly Agree
Strongly Agree	Slightly Disagree	Strongly Disagree		Strongly Disagree	Strongly Agree	Slightly agree	Slightly Disagree	Strongly Disagree	Strongly Disagree	Strongly Disagree
Strongly Agree	Strongly Agree	Strongly Disagree	Strongly Disagree	Slightly Disagree	Slightly agree	Slightly agree	Strongly Disagree	Strongly Disagree	Strongly Agree	No opinion
Slightly Disagree	Slightly Disagree	Slightly Disagree	Strongly Disagree	Slightly Disagree	Slightly agree	Slightly agree	Slightly Disagree	Slightly Disagree	No opinion	No opinion
Strongly Agree	Strongly Agree	Strongly Disagree	Strongly Disagree	Slightly agree	Strongly Agree	Strongly Agree	Strongly Disagree	Strongly Disagree	No opinion	No opinion
Strongly Agree	Strongly Agree	Slightly Disagree	Strongly Disagree	Strongly Disagree	No opinion	Slightly agree	Slightly Disagree	Slightly Disagree	Slightly Disagree	Slightly Disagree
Strongly Agree	Slightly agree	Strongly Agree	Slightly Disagree	Slightly agree	Strongly Agree	Strongly Agree	Slightly Disagree	Slightly Disagree	Slightly agree	Slightly agree
Strongly Agree	Strongly Agree	Slightly Disagree	Strongly Disagree	Strongly Disagree	Strongly Agree	Strongly Agree	Strongly Disagree	Strongly Disagree	Slightly agree	Strongly Agree
Strongly Agree	Strongly Agree	Strongly Disagree	Strongly Disagree	Slightly Disagree	Strongly Agree	Strongly Agree	Strongly Disagree	Strongly Disagree	Slightly agree	Slightly agree
Slightly agree	Slightly Disagree	Slightly agree	Slightly agree	Strongly Disagree	Strongly Agree	Slightly Disagree	Slightly agree	Strongly Disagree	Slightly Disagree	Strongly Disagree
Slightly agree	No opinion	Strongly Disagree	Slightly Disagree	Slightly agree	Slightly agree	Slightly agree	Slightly Disagree	Strongly Disagree	Slightly agree	No opinion
Strongly Agree	Strongly Agree	Slightly Disagree	Strongly Disagree	No opinion	Strongly Agree	Slightly agree	Strongly Disagree	Strongly Disagree	Slightly agree	Slightly agree
Strongly Agree	Slightly agree	No opinion	No opinion	No opinion	No opinion	No opinion	No opinion	Slightly Disagree	No opinion	No opinion
Strongly Agree	Slightly agree	Slightly Disagree	Slightly Disagree	Strongly Disagree	Strongly Agree	Slightly agree	Slightly Disagree	Slightly Disagree	Slightly agree	Slightly agree
Slightly agree	Slightly agree	Slightly Disagree	Strongly Disagree	Strongly Disagree	Strongly Disagree	Slightly agree	Strongly Disagree	Strongly Disagree	No opinion	No opinion
Slightly agree	No opinion	Slightly Disagree	No opinion	Slightly Disagree	No opinion	Slightly agree	No opinion	No opinion	No opinion	No opinion
Strongly Agree	Slightly agree	Strongly Disagree	Strongly Agree	Slightly Disagree	Slightly agree	Strongly Agree	Strongly Disagree	Strongly Disagree	Slightly agree	Slightly agree
Strongly Agree	Strongly Agree	No opinion	Strongly Disagree	Slightly Disagree	Slightly agree	No opinion	No opinion	No opinion	Slightly agree	Slightly agree
Strongly Agree	Slightly agree	No opinion	No opinion	Slightly agree	Slightly agree	Strongly Agree	Slightly Disagree	Strongly Disagree	Strongly Agree	Strongly Agree
Strongly Agree	Slightly agree	Strongly Disagree	Strongly Disagree	Strongly Disagree	Strongly Agree	Strongly Agree	Strongly Disagree	Strongly Disagree	Strongly Agree	Strongly Agree
Strongly Agree	Strongly Agree	Slightly Disagree	Strongly Disagree	Slightly Disagree	Slightly agree	Slightly agree	Slightly Disagree	Slightly Disagree	Slightly Disagree	Slightly Disagree
Strongly Agree	Slightly agree	Slightly agree	Slightly Disagree	Slightly agree	No opinion	Slightly Disagree	Slightly Disagree	Slightly Disagree	Slightly Disagree	Slightly Disagree
Strongly Agree	Strongly Agree	No opinion	No opinion	Slightly Disagree	No opinion	No opinion	No opinion	Slightly Disagree	Slightly agree	Slightly agree
Slightly agree	No opinion	Strongly Disagree	Strongly Disagree	Slightly agree	Strongly Agree	Strongly Agree	Slightly Disagree	Slightly Disagree	Slightly agree	Slightly agree
Strongly Agree	Slightly Disagree	Slightly Disagree	Strongly Disagree	Strongly Disagree	Strongly Agree	Slightly agree	Strongly Disagree	Slightly agree	Slightly agree	Slightly agree
Slightly agree	Slightly agree	Slightly agree	Strongly Agree	Strongly Disagree	Slightly agree	Strongly Agree	Strongly Disagree	Slightly Disagree	Strongly Agree	No opinion
No opinion	No opinion	No opinion	No opinion	No opinion	No opinion	No opinion	No opinion	No opinion	No opinion	No opinion
Strongly Agree	Slightly agree	Slightly Disagree	Slightly Disagree	No opinion	Strongly Agree	Slightly agree	Slightly Disagree	Strongly Disagree	Slightly agree	Slightly agree
Slightly Disagree	Slightly Disagree	No opinion	Slightly Disagree	Strongly Disagree	Slightly Disagree	No opinion	Slightly agree	Slightly Disagree	No opinion	No opinion
Strongly Agree	Slightly agree	Strongly Disagree	Slightly Disagree	Slightly Disagree	Slightly agree	Slightly agree	Strongly Disagree	Slightly Disagree	Strongly Agree	Slightly Disagree
Strongly Agree	Slightly Disagree	Strongly Disagree	Slightly Disagree	Strongly Disagree	Strongly Agree	Slightly agree	Slightly Disagree	Strongly Disagree	No opinion	Slightly agree
Strongly Agree	Slightly agree	Slightly Disagree	Slightly Disagree	Slightly Disagree	Strongly Agree	Slightly agree	Slightly Disagree	Slightly Disagree	No opinion	No opinion
Strongly Agree	Strongly Agree	Slightly Disagree	Strongly Disagree	Slightly agree	Strongly Agree	Slightly agree	Strongly Disagree	Slightly Disagree	Strongly Agree	Strongly Agree
Strongly Agree	Strongly Agree	Slightly agree	Slightly Disagree	No opinion	Strongly Agree	Slightly Disagree	Slightly Disagree	Strongly Disagree	No opinion	Slightly agree
Strongly Agree	Slightly agree	Strongly Disagree	Slightly Disagree	Slightly agree	Strongly Agree	Strongly Agree	Strongly Disagree	Strongly Disagree	Strongly Agree	Strongly Agree
Slightly agree	Slightly Disagree	Slightly Disagree	Slightly Disagree	No opinion	Slightly agree	Slightly agree	Strongly Disagree	No opinion	Slightly agree	Slightly agree
Slightly agree	Slightly agree	Slightly Disagree	Slightly Disagree	Slightly Disagree	Slightly agree	Slightly agree	Slightly Disagree	Slightly Disagree	Slightly agree	No opinion
Strongly Agree	Strongly Agree	Slightly Disagree	Strongly Disagree	Strongly Disagree	Strongly Agree	Strongly Agree	Slightly Disagree	Strongly Disagree	Strongly Agree	Strongly Agree
Slightly agree	Strongly Agree	No opinion	No opinion	Slightly agree	Slightly agree	No opinion	No opinion	Slightly Disagree	Slightly agree	Slightly agree
Slightly agree	Slightly Disagree	Strongly Agree	Strongly Disagree	Slightly Disagree	Strongly Disagree	Strongly Disagree	Slightly Disagree	Strongly Disagree	Strongly Disagree	Strongly Disagree
Strongly Agree	No opinion	Strongly Agree	Strongly Disagree	Strongly Agree	Slightly agree	Slightly Disagree	Strongly Disagree	Strongly Disagree	Slightly agree	No opinion
Strongly Agree	Strongly Agree	No opinion	Strongly Disagree	Slightly agree	Strongly Agree	Slightly agree	Slightly Disagree	Strongly Disagree	Slightly Disagree	Slightly agree
Strongly Agree	Slightly agree	Strongly Disagree	Strongly Disagree	Slightly Disagree	Strongly Agree	Slightly agree	Strongly Disagree	Strongly Disagree	Slightly agree	Slightly agree
Strongly Agree	Strongly Agree	Slightly agree	Slightly Disagree	Slightly agree	Slightly agree	Slightly Disagree	Slightly Disagree	Slightly Disagree	Slightly Disagree	Slightly Disagree
Strongly Agree	No opinion	Strongly Disagree	Strongly Disagree	Strongly Disagree	Slightly agree	Slightly agree	Strongly Disagree	Strongly Disagree	Slightly agree	Slightly agree
Strongly Agree	Strongly Agree	Slightly Disagree	No opinion	Slightly agree	Strongly Agree	Strongly Agree	Strongly Disagree	Strongly Disagree	Strongly Agree	Strongly Agree
Slightly agree	Slightly agree	No opinion	Strongly Disagree	Slightly agree	No opinion	No opinion	Slightly agree	No opinion	Slightly agree	Slightly Disagree
Strongly Agree	Slightly agree	Slightly Disagree	Slightly Disagree	No opinion	Slightly agree	Slightly agree	Slightly Disagree	Slightly Disagree	Slightly agree	Slightly agree
Strongly Agree	Strongly Agree	No opinion	Strongly Disagree	Strongly Disagree	No opinion	No opinion	Slightly Disagree	No opinion	No opinion	Slightly agree
Strongly Agree	Strongly Agree	Strongly Agree	No opinion	Slightly agree	Strongly Agree	Strongly Agree	Strongly Disagree	Slightly Disagree	Strongly Agree	Strongly Agree
Strongly Agree	No opinion	Slightly Disagree	Strongly Agree	Slightly agree	Strongly Agree	Slightly agree	Slightly Disagree	Slightly Disagree	No opinion	Slightly agree
Strongly Agree	Strongly Agree	Slightly Disagree	Slightly Disagree	Slightly Disagree	Slightly agree	Slightly agree	Slightly Disagree	Strongly Disagree	Slightly agree	Slightly Disagree
Strongly Agree	Slightly Disagree	Strongly Disagree	Strongly Disagree	Slightly Disagree	Slightly agree	Slightly agree	Slightly Disagree	Strongly Disagree	Strongly Agree	No opinion
Slightly agree	Slightly agree	Slightly Disagree	Strongly Disagree	Strongly Disagree	Strongly Agree	Slightly agree	Strongly Disagree	Strongly Disagree	No opinion	Slightly agree
Strongly Agree	Strongly Agree	Slightly Disagree	Slightly Disagree	Slightly agree	Strongly Agree	Slightly Disagree	Slightly Disagree	Strongly Disagree	No opinion	No opinion
Strongly Agree	Strongly Agree	Slightly agree	Strongly Disagree	Strongly Agree	Slightly agree	Slightly Disagree	Slightly agree	Strongly Disagree	Slightly Disagree	Slightly Disagree
Strongly Agree	Slightly Disagree	Slightly Disagree	Slightly Disagree	Slightly Disagree	Slightly agree	Slightly agree	Slightly Disagree	Slightly Disagree	Slightly agree	No opinion
Slightly agree	Slightly agree	Slightly Disagree	Slightly Disagree	No opinion	Strongly Agree	No opinion	Strongly Disagree	Strongly Disagree	No opinion	No opinion
Strongly Agree	Slightly agree	Slightly Disagree	Strongly Disagree	Slightly Disagree	Slightly Disagree	Slightly agree	Slightly Disagree	Slightly Disagree	Slightly agree	Slightly agree
Strongly Agree	Slightly agree	Strongly Disagree	Strongly Disagree	Slightly Disagree	Slightly agree	Slightly agree	Strongly Disagree	Strongly Disagree	Strongly Agree	Strongly Agree
Strongly Disagree	Strongly Disagree	Strongly Disagree	Strongly Disagree	Strongly Disagree	Strongly Agree	Strongly Agree	Strongly Disagree	Strongly Disagree	Strongly Agree	Strongly Agree
Slightly agree	Slightly Disagree	Slightly Disagree	No opinion	Slightly Disagree	Slightly agree	Slightly agree	Slightly Disagree	Strongly Disagree	Slightly agree	Slightly agree
Strongly Agree	Strongly Agree	Slightly agree	Slightly Disagree	Strongly Disagree	Strongly Agree	Strongly Agree	Slightly Disagree	Strongly Disagree	Strongly Agree	Strongly Disagree
Strongly Agree	Slightly Disagree	Strongly Agree	Strongly Disagree	Strongly Disagree	Strongly Agree	Strongly Agree	Strongly Disagree	Strongly Disagree	Slightly agree	No opinion
Strongly Agree	Strongly Agree	Slightly agree	Slightly Disagree	Slightly agree	Slightly agree	Slightly Disagree	Slightly agree	Strongly Disagree	Slightly agree	Slightly agree
Strongly Agree	Strongly Disagree	Strongly Disagree	Strongly Disagree	Strongly Disagree	Slightly agree	Slightly agree	Strongly Disagree	Slightly Disagree	Slightly agree	Slightly agree
Strongly Agree	Slightly agree	Strongly Disagree	Slightly Disagree	Strongly Disagree	Strongly Agree	Strongly Agree	Strongly Disagree	Strongly Disagree	Slightly agree	Slightly agree
Slightly agree	Slightly agree	Slightly Disagree	Strongly Disagree	Strongly Disagree	Strongly Disagree	Strongly Disagree	Slightly Disagree	Slightly Disagree	Slightly Disagree	Slightly Disagree
Strongly Agree	Slightly Disagree	Slightly Disagree	Slightly Disagree	Strongly Disagree	Strongly Agree	Strongly Agree	Strongly Disagree	Strongly Disagree	Slightly agree	Strongly Agree
Slightly agree	Slightly agree	Slightly agree	Slightly agree	Slightly Disagree	No opinion	Slightly Disagree	No opinion	No opinion	Slightly Disagree	Slightly Disagree
Strongly Agree	Strongly Agree	Strongly Agree	No opinion	Slightly agree	Strongly Agree	Slightly agree	No opinion	No opinion	Strongly Agree	No opinion
Strongly Agree	No opinion	No opinion	Slightly agree	Slightly agree	Slightly agree	Slightly agree	No opinion	Slightly agree	No opinion	No opinion
Strongly Agree	Strongly Agree	Strongly Agree	Strongly Agree	Slightly agree	Slightly agree	No opinion	No opinion	Strongly Disagree	Strongly Agree	Slightly Disagree
Strongly Agree	No opinion	No opinion	Slightly agree	Strongly Agree	Strongly Agree	Strongly Agree	Strongly Disagree	Strongly Disagree	Strongly Agree	Strongly Agree
Slightly agree	Slightly agree	Strongly Disagree	Strongly Disagree	Slightly Disagree	Strongly Agree	Strongly Agree	Slightly Disagree	Slightly Disagree	Strongly Agree	Strongly Agree
Slightly agree	Slightly Disagree	Strongly Disagree	Strongly Disagree	Strongly Disagree	Strongly Agree	Strongly Agree	Strongly Disagree	Strongly Disagree	Strongly Agree	Strongly Agree
Strongly Agree	Slightly Disagree	Slightly Disagree	Strongly Disagree	Slightly agree	Slightly agree	Slightly Disagree	Slightly Disagree	Slightly Disagree	No opinion	Slightly agree
Strongly Agree	Slightly agree	Strongly Disagree	Strongly Disagree	Slightly Disagree	No opinion	Strongly Agree	Slightly Disagree	Strongly Disagree	Strongly Agree	Strongly Agree
Strongly Agree	Strongly Agree	Slightly agree	Slightly Disagree	No opinion	Strongly Agree	No opinion	Strongly Disagree	Strongly Disagree	No opinion	No opinion
Slightly Disagree	Strongly Disagree	Strongly Disagree	Strongly Disagree	Strongly Disagree	Slightly agree	Slightly agree	Strongly Disagree	Strongly Disagree	Slightly agree	Slightly agree
Strongly Agree	No opinion	Strongly Disagree	Strongly Disagree	Slightly agree	Slightly agree	Strongly Agree	Strongly Disagree	Strongly Disagree	No opinion	No opinion
Strongly Agree	Slightly agree	Strongly Disagree	Strongly Disagree	Strongly Disagree	Strongly Agree	Slightly agree	Strongly Disagree	Strongly Disagree	No opinion	No opinion
Strongly Agree	Strongly Agree	Strongly Disagree	Strongly Disagree	Strongly Disagree	Slightly agree	Strongly Agree	Slightly Disagree	Strongly Disagree	No opinion	No opinion
Strongly Agree	No opinion	Strongly Disagree	Strongly Disagree	Slightly agree	Strongly Agree	Slightly agree	Strongly Disagree	Strongly Disagree	Strongly Agree	Slightly Disagree
Slightly agree	Strongly Disagree	Strongly Disagree	Strongly Disagree	Strongly Disagree	Strongly Agree	Strongly Agree	Slightly Disagree	Strongly Disagree	Slightly agree	Slightly agree
Strongly Agree	Slightly agree	No opinion	Slightly Disagree	No opinion	Strongly Agree	Slightly agree	Slightly Disagree	Slightly Disagree	Slightly Disagree	Strongly Agree
Slightly Disagree	No opinion	Strongly Disagree	Strongly Disagree	Strongly Disagree	Strongly Agree	Slightly agree	Slightly Disagree	Slightly agree	No opinion	No opinion
No opinion	No opinion	Strongly Disagree	Strongly Disagree	Slightly Disagree	No opinion	Strongly Agree	Slightly Disagree	Strongly Disagree	No opinion	No opinion
Strongly Agree	Slightly agree	Strongly Disagree	Strongly Disagree	Strongly Disagree	Strongly Agree	Slightly agree	Slightly Disagree	Slightly Disagree	Slightly agree	Slightly agree
Strongly Agree	No opinion	Slightly Disagree	Strongly Disagree	Slightly Disagree	No opinion	Strongly Agree	Strongly Disagree	Strongly Disagree	Slightly agree	No opinion
Strongly Agree	Slightly agree	Strongly Disagree	Strongly Disagree	Strongly Disagree	Strongly Agree	Strongly Agree	Strongly Disagree	Strongly Disagree	Strongly Agree	Strongly Agree
Strongly Agree	Slightly agree	No opinion	Slightly Disagree	Slightly Disagree	Slightly Disagree	Slightly agree	Slightly Disagree	Slightly Disagree	No opinion	No opinion
Strongly Agree	Strongly Agree	Slightly Disagree	No opinion	Slightly agree	Slightly agree	Slightly agree	Slightly Disagree	Strongly Disagree	Slightly agree	No opinion
Strongly Agree	Slightly agree	Strongly Disagree	Strongly Disagree	Slightly Disagree	Strongly Agree	Strongly Agree	Strongly Disagree	Strongly Disagree	Slightly Disagree	Slightly Disagree
Strongly Agree	No opinion	No opinion	Slightly Disagree	Slightly Disagree	No opinion	No opinion	No opinion	Slightly Disagree	No opinion	No opinion
Slightly agree	Slightly agree	Slightly Disagree	Slightly agree	Slightly agree	Slightly Disagree	Slightly Disagree	No opinion	Strongly Disagree	No opinion	No opinion
Strongly Agree	Strongly Agree	No opinion	No opinion	No opinion	Slightly agree	Slightly agree	No opinion	Strongly Disagree	Strongly Agree	Strongly Agree
Slightly agree	Slightly agree	Strongly Disagree	Strongly Disagree	Slightly Disagree	Slightly agree	Slightly agree	No opinion	Slightly Disagree	No opinion	Slightly agree
Slightly agree	Strongly Disagree	Strongly Agree	Strongly Disagree	Strongly Disagree	Strongly Disagree	Strongly Disagree	Strongly Agree	Strongly Agree	Strongly Disagree	Strongly Disagree
Strongly Agree	Strongly Agree	Slightly Disagree	Slightly Disagree	Strongly Agree	Strongly Agree	Slightly agree	Strongly Disagree	Strongly Disagree	Strongly Disagree	Strongly Disagree
Strongly Agree	Strongly Disagree	Strongly Disagree	Strongly Disagree	Strongly Disagree	Strongly Agree	Strongly Agree	Strongly Disagree	Strongly Disagree	Slightly agree	Strongly Agree
Strongly Agree	Strongly Agree	Strongly Disagree	Strongly Disagree	Slightly agree	Strongly Agree	Slightly agree	Strongly Disagree	Strongly Disagree	No opinion	No opinion
Slightly agree	No opinion	Slightly Disagree	Strongly Disagree	No opinion	Strongly Agree	No opinion	Strongly Disagree	Slightly Disagree	Slightly agree	Strongly Agree
Strongly Agree	Strongly Agree	Slightly Disagree	Slightly agree	Strongly Agree	Strongly Agree	Strongly Agree	Strongly Disagree	Strongly Disagree	Slightly agree	No opinion
Strongly Agree	Slightly agree	Strongly Disagree	Strongly Disagree	Strongly Disagree	Slightly agree	Strongly Agree	Strongly Disagree	Strongly Disagree	Strongly Agree	Strongly Agree
Strongly Agree	Strongly Agree	Strongly Disagree	Strongly Disagree	Strongly Disagree	Slightly agree	No opinion	Strongly Disagree	Strongly Disagree	Slightly agree	No opinion
Slightly agree	Strongly Agree	Slightly Disagree	Strongly Disagree	No opinion	Strongly Agree	No opinion	Slightly Disagree	Strongly Disagree	No opinion	No opinion
Strongly Agree	Slightly Disagree	Strongly Disagree	Strongly Disagree	Slightly Disagree	Slightly agree	Slightly agree	Slightly Disagree		No opinion	No opinion
Slightly agree	Strongly Agree	Strongly Disagree	Strongly Disagree	Slightly agree	Strongly Agree	Strongly Agree	Strongly Disagree	Strongly Agree	Slightly agree	No opinion
Strongly Agree	Slightly agree	Slightly Disagree	Slightly Disagree	Strongly Disagree	Strongly Agree	Strongly Agree	Slightly Disagree	Strongly Disagree	Slightly agree	Slightly Disagree
Strongly Agree	Slightly Disagree	Slightly Disagree	Slightly agree	Slightly Disagree	Slightly agree	Slightly Disagree	No opinion	Strongly Disagree	Strongly Disagree	Strongly Disagree
Strongly Agree	Strongly Agree	Strongly Disagree	Strongly Disagree	Slightly Disagree	Slightly agree	Strongly Agree	Strongly Disagree	Strongly Disagree	Slightly agree	Slightly agree
Strongly Agree	Slightly agree	Strongly Disagree	Strongly Disagree	Strongly Disagree	Strongly Agree	Strongly Agree	Strongly Disagree	Strongly Disagree	Slightly agree	Slightly agree
Slightly agree	Slightly agree	Strongly Disagree	Strongly Disagree	Slightly agree	Slightly agree	Slightly agree	Strongly Disagree	Strongly Disagree	Slightly agree	Slightly agree
Strongly Agree	Slightly agree	Slightly agree	No opinion	Strongly Agree	Strongly Agree	Slightly agree	No opinion	Strongly Disagree	No opinion	No opinion
Strongly Agree	Slightly Disagree	Strongly Disagree	Slightly Disagree	Slightly agree	Slightly agree	No opinion	Slightly Disagree	Slightly agree	Slightly agree	Strongly Agree
Slightly agree	No opinion	Slightly agree	Strongly Disagree	Strongly Disagree	Strongly Disagree	Strongly Disagree	No opinion	Strongly Disagree	Strongly Disagree	Strongly Disagree
Slightly agree	No opinion	Strongly Disagree	Strongly Disagree	Strongly Disagree	Strongly Agree	Slightly agree	Strongly Disagree	Strongly Disagree	No opinion	Slightly agree
Strongly Agree	Slightly agree	Slightly Disagree	Strongly Disagree	Slightly Disagree	Slightly agree	Slightly Disagree	Strongly Disagree	Strongly Disagree	Slightly Disagree	Slightly Disagree
Strongly Agree	Strongly Agree	Strongly Disagree	Strongly Disagree	Strongly Disagree	Strongly Agree	No opinion	Strongly Disagree	Strongly Disagree	Strongly Agree	No opinion
Slightly agree	Slightly agree	No opinion	Slightly Disagree	Slightly Disagree	Slightly agree	Slightly agree	No opinion	Slightly Disagree	Slightly agree	Slightly agree
Strongly Agree	Strongly Agree	Slightly Disagree	Slightly Disagree	Slightly agree	Strongly Agree	Strongly Agree	Slightly Disagree	Strongly Disagree	Slightly agree	Slightly agree
Strongly Agree	Strongly Agree	Slightly Disagree	No opinion	Slightly Disagree	Slightly agree	Slightly agree	Strongly Disagree	Strongly Disagree	Slightly agree	Slightly agree
Strongly Agree	Strongly Agree	Strongly Disagree	Strongly Disagree	Slightly Disagree	Strongly Agree	Strongly Agree	Strongly Disagree	Strongly Disagree	Strongly Agree	Strongly Agree
Strongly Agree	Slightly agree	No opinion	Slightly Disagree	No opinion	Slightly Disagree	No opinion	Slightly Disagree	Strongly Disagree	No opinion	No opinion
Slightly agree	No opinion	No opinion	No opinion	No opinion	No opinion	No opinion	No opinion	No opinion	No opinion	No opinion
Strongly Agree	Strongly Agree	Slightly Disagree	Strongly Disagree	Slightly Disagree	Strongly Agree	Slightly agree	Slightly Disagree	Slightly Disagree	No opinion	Slightly agree
Strongly Agree	Slightly agree	Strongly Disagree	No opinion	No opinion	Strongly Agree	Strongly Agree	Slightly agree	Strongly Disagree	Strongly Agree	Strongly Agree
Strongly Agree	Slightly agree	Strongly Disagree	Strongly Disagree	Strongly Agree	Strongly Agree	Slightly agree	Strongly Disagree	Strongly Disagree	Strongly Disagree	Strongly Disagree
Strongly Agree	Slightly agree	Slightly agree	Slightly agree	No opinion	Strongly Agree	Slightly agree	No opinion	Strongly Disagree	No opinion	No opinion
No opinion	Strongly Disagree	Strongly Disagree	Strongly Disagree	Strongly Disagree	No opinion	Strongly Agree	Strongly Disagree	No opinion	No opinion	No opinion
Slightly agree	Slightly agree	Slightly Disagree	Strongly Disagree	Strongly Disagree	No opinion	Slightly Disagree	Slightly Disagree	Strongly Disagree	No opinion	Slightly agree
Strongly Agree	Slightly agree	Slightly Disagree	Strongly Disagree	No opinion	No opinion	Strongly Agree	Strongly Disagree	Strongly Disagree	Slightly agree	Strongly Agree
Strongly Agree	Strongly Agree	Slightly Disagree	Slightly Disagree	Strongly Disagree	Strongly Agree	Strongly Agree	Slightly Disagree	Strongly Disagree	Slightly agree	Slightly agree
Slightly agree	Strongly Disagree	Strongly Disagree	Strongly Disagree	Strongly Disagree	Strongly Agree	Strongly Agree	Strongly Disagree	Strongly Disagree	Strongly Disagree	Strongly Disagree
Strongly Agree	Strongly Agree	Slightly agree	Strongly Disagree	No opinion	No opinion	Slightly agree	No opinion	Slightly Disagree	No opinion	No opinion
Strongly Agree	Strongly Agree	Slightly agree	No opinion	Slightly agree	Slightly agree	No opinion	No opinion	Slightly Disagree	No opinion	Slightly Disagree
Strongly Agree	Slightly agree	Slightly Disagree	Strongly Disagree	Strongly Disagree	Slightly Disagree	No opinion	Slightly Disagree	Slightly Disagree	Slightly agree	Slightly Disagree
Strongly Agree	Slightly agree	No opinion	Slightly agree	Slightly agree	Strongly Agree	Slightly agree	Slightly Disagree	Slightly Disagree	Slightly agree	Slightly agree
Strongly Agree	Strongly Agree	Slightly Disagree	Slightly Disagree	Strongly Disagree	Strongly Agree	Slightly agree	Slightly Disagree	Strongly Disagree	No opinion	No opinion
Slightly agree	Strongly Disagree	Strongly Disagree	Strongly Disagree	Strongly Disagree	Slightly agree	Slightly agree	Strongly Disagree	Slightly Disagree	No opinion	Strongly Agree
Strongly Agree	Slightly agree	Strongly Disagree	Strongly Disagree	Strongly Disagree	Strongly Agree	Strongly Agree	Strongly Disagree	Slightly Disagree	Strongly Agree	Strongly Agree
Strongly Agree	No opinion	Slightly Disagree	Slightly Disagree	No opinion	Strongly Agree	Slightly agree	Slightly Disagree	Slightly Disagree	No opinion	No opinion
Strongly Agree	Slightly agree	Strongly Disagree	Strongly Disagree	No opinion	Strongly Agree	Strongly Agree	Strongly Disagree	Strongly Disagree	No opinion	No opinion
Strongly Agree	Strongly Agree	Strongly Agree	Strongly Agree	Strongly Agree	Strongly Agree	Strongly Agree	Strongly Agree	Strongly Agree	Slightly agree	Slightly agree
Strongly Agree	Slightly agree	Slightly Disagree	Slightly Disagree	Slightly Disagree	Slightly agree	Slightly agree	Slightly Disagree	Strongly Disagree	No opinion	Slightly agree
Strongly Agree	Strongly Agree	Strongly Disagree	Strongly Disagree	Slightly Disagree	Strongly Agree		Strongly Disagree	Strongly Disagree	Strongly Agree	Strongly Agree
Strongly Agree	Strongly Agree	Slightly Disagree	Slightly Disagree	Strongly Disagree	Strongly Agree	Strongly Agree	Strongly Disagree	Strongly Disagree	Slightly agree	Slightly agree
Strongly Agree	Strongly Agree	Strongly Disagree	Strongly Disagree	Strongly Agree	Strongly Agree	Strongly Agree	Strongly Disagree	Strongly Disagree	Slightly Disagree	Strongly Disagree
Strongly Agree	Strongly Agree	Strongly Disagree	Slightly Disagree	Strongly Disagree	Slightly agree	Slightly agree	Strongly Disagree	Slightly agree	Slightly agree	Slightly agree
Strongly Agree	Slightly agree	Strongly Disagree	Slightly Disagree	No opinion	Strongly Agree	Strongly Agree	Strongly Disagree	Strongly Disagree	Slightly agree	Slightly agree
Strongly Agree	Slightly agree	No opinion	No opinion	Strongly Disagree	No opinion	No opinion	No opinion	Strongly Disagree	Slightly agree	Slightly agree
Strongly Agree	Strongly Agree	Strongly Disagree	Strongly Disagree	Strongly Disagree	Strongly Agree	Strongly Agree	Strongly Disagree	Strongly Disagree	Strongly Agree	Strongly Agree
Strongly Agree	Slightly agree	No opinion	Strongly Disagree	No opinion	Slightly agree	Slightly agree	No opinion	Strongly Disagree	Strongly Disagree	Strongly Disagree
Slightly agree	Slightly Disagree	No opinion	Strongly Disagree	Slightly Disagree	Strongly Agree	Strongly Agree	Strongly Disagree	Slightly Disagree	Strongly Agree	Strongly Agree
Strongly Agree	Strongly Agree	Strongly Disagree	Strongly Disagree	Slightly agree	Slightly agree	Strongly Agree	Slightly Disagree	Slightly Disagree	Slightly agree	No opinion
Strongly Agree	Slightly Disagree	Strongly Disagree	No opinion	Strongly Disagree	Strongly Agree	Slightly agree	Slightly Disagree	Slightly Disagree	Slightly agree	Slightly agree
Strongly Agree	Slightly agree	Slightly Disagree	Slightly Disagree	Slightly Disagree	Slightly agree	Slightly agree	Slightly Disagree	Strongly Disagree	Slightly agree	Slightly agree
Strongly Agree	Strongly Agree	Slightly agree	Slightly agree	Slightly agree	Slightly agree	No opinion	No opinion	Slightly Disagree	Slightly agree	Slightly Disagree
Strongly Agree	No opinion	Slightly Disagree	Slightly Disagree	Slightly Disagree	Slightly agree	Slightly agree	Slightly Disagree	Slightly Disagree	No opinion	Slightly Disagree
Strongly Agree	Strongly Agree	Strongly Disagree	Strongly Disagree	Slightly Disagree	Strongly Agree	Strongly Agree	Strongly Disagree	Strongly Disagree	Strongly Agree	Strongly Agree
No opinion	Slightly Disagree	Strongly Disagree	Strongly Disagree	Strongly Disagree	Slightly agree	Slightly agree	Strongly Disagree	Strongly Disagree	Strongly Agree	Slightly agree
Strongly Agree	Slightly agree	Strongly Disagree	Slightly Disagree	Slightly Disagree	Slightly agree	Strongly Agree	Slightly Disagree	Strongly Disagree	Slightly agree	Strongly Agree
Strongly Agree	Strongly Agree	Strongly Disagree	Slightly Disagree	Slightly Disagree	Strongly Agree	Slightly agree	Slightly Disagree	Slightly Disagree	Slightly agree	Slightly agree
Slightly agree	Slightly agree	Strongly Disagree	No opinion	Slightly agree	Strongly Agree	Slightly agree	Slightly Disagree	Strongly Disagree	Slightly agree	Slightly agree
Strongly Agree	Slightly agree	Slightly Disagree	Strongly Disagree	Slightly agree	Strongly Agree	Slightly agree	Slightly Disagree	Strongly Disagree	Slightly agree	Slightly agree
Slightly agree	Slightly agree	Slightly Disagree	Slightly Disagree	Slightly Disagree	Slightly agree	Slightly agree	Slightly Disagree	Slightly Disagree	Strongly Agree	Slightly Disagree
Strongly Agree	Strongly Agree	No opinion	No opinion	Strongly Agree	No opinion	Slightly Disagree	Slightly Disagree	Strongly Disagree	Slightly agree	Slightly agree
Strongly Agree	Slightly agree	Slightly Disagree	Slightly Disagree	Slightly agree	Slightly agree	Strongly Agree	Strongly Disagree	Strongly Disagree	Slightly agree	Slightly agree
Strongly Agree	Strongly Agree	No opinion	No opinion	Slightly agree	No opinion	No opinion	No opinion	Slightly Disagree	No opinion	No opinion
Strongly Agree	Strongly Agree	Strongly Disagree	Strongly Disagree	Slightly agree	Strongly Agree	Strongly Agree	Strongly Disagree	Strongly Disagree	Strongly Disagree	Slightly Disagree
Strongly Agree	Slightly agree	No opinion	Slightly Disagree	No opinion	Strongly Agree	Slightly Disagree	Slightly agree	No opinion	Slightly agree	Slightly agree
Strongly Agree	Slightly agree	Strongly Disagree	Strongly Disagree	Slightly Disagree	Strongly Agree	Strongly Agree	Strongly Disagree	Strongly Disagree	Strongly Agree	Strongly Agree
Strongly Agree	Slightly Disagree	Slightly Disagree	Strongly Disagree	Strongly Disagree	Strongly Agree	No opinion	No opinion	No opinion	No opinion	No opinion
Strongly Agree	Strongly Agree	Slightly Disagree	Strongly Disagree	Strongly Disagree	Strongly Agree	Slightly agree	No opinion	Strongly Disagree	Slightly agree	No opinion
Slightly agree	Strongly Agree	Strongly Disagree	Slightly Disagree	Strongly Disagree	Strongly Agree	Strongly Agree	Strongly Disagree	Strongly Disagree	Slightly Disagree	Slightly Disagree
Strongly Agree	Slightly agree	Strongly Disagree	Slightly Disagree	No opinion	Strongly Agree	Strongly Agree	Strongly Disagree	Strongly Disagree	No opinion	Slightly Disagree
Slightly agree	Slightly agree	Slightly Disagree	Strongly Disagree	Slightly agree	Slightly agree	Slightly agree	Strongly Disagree	Strongly Disagree	Slightly agree	Strongly Agree
Strongly Agree	Slightly agree	Slightly Disagree	Slightly Disagree	Slightly agree	Slightly agree	Slightly agree	Slightly Disagree	Slightly agree	Slightly agree	Slightly agree
Strongly Agree	Strongly Agree	Strongly Disagree	Slightly Disagree	Slightly Disagree	Strongly Agree	Strongly Agree	Strongly Disagree	No opinion	Slightly agree	Slightly Disagree
Slightly agree	No opinion	No opinion	Slightly Disagree	Slightly Disagree	Strongly Agree	Slightly Disagree	Strongly Disagree	Strongly Disagree	No opinion	Slightly agree
Slightly Disagree	Slightly agree	Strongly Disagree	Slightly Disagree	Slightly Disagree	Strongly Agree	Slightly agree	Strongly Disagree	Strongly Disagree	Strongly Disagree	Slightly agree
Strongly Agree	Slightly agree	Slightly agree	Slightly Disagree	No opinion	No opinion	No opinion	Slightly Disagree	Strongly Disagree	No opinion	No opinion
Strongly Agree	Strongly Agree	Slightly agree	Strongly Disagree	No opinion	No opinion	No opinion	No opinion	Slightly Disagree	Slightly Disagree	Strongly Disagree
Strongly Agree	Strongly Agree	Slightly Disagree	Slightly Disagree	Slightly Disagree	Slightly agree	Slightly agree	Slightly Disagree	Strongly Disagree	No opinion	No opinion
Slightly agree	Slightly Disagree	Strongly Disagree	Strongly Disagree	Strongly Disagree	Strongly Agree	Strongly Agree	Slightly Disagree	Strongly Disagree	Strongly Agree	Strongly Agree
Strongly Agree	No opinion	Strongly Disagree	Strongly Disagree	Strongly Disagree	Strongly Agree	Strongly Agree	Strongly Disagree	Strongly Disagree	Strongly Agree	Strongly Agree
Strongly Agree	Strongly Agree	Strongly Disagree	Strongly Disagree	Strongly Disagree	Strongly Agree	Strongly Agree	Strongly Disagree	Strongly Disagree	Strongly Disagree	Slightly Disagree
Strongly Agree	Slightly agree	Strongly Disagree	No opinion	Strongly Agree	Strongly Agree	Strongly Agree	Strongly Disagree	Strongly Disagree	Slightly Disagree	Slightly Disagree
Slightly agree	Slightly agree	Slightly Disagree	Slightly Disagree	Slightly Disagree	Slightly agree	Strongly Agree	Strongly Disagree	Strongly Disagree	Slightly agree	No opinion
Slightly agree	Slightly agree	Strongly Disagree	Strongly Disagree	Strongly Disagree	Strongly Agree	Strongly Agree	Strongly Disagree	Strongly Disagree	Strongly Disagree	Strongly Agree
Strongly Agree	Slightly agree	Slightly Disagree	Strongly Disagree	Strongly Disagree	Slightly agree	Slightly agree	Slightly Disagree	Slightly Disagree	Slightly agree	Slightly agree
Strongly Agree	Slightly agree	No opinion	Slightly Disagree	Slightly Disagree	Slightly agree	No opinion	Slightly Disagree	Strongly Disagree	No opinion	No opinion
Strongly Agree	Slightly agree	Strongly Disagree	Strongly Disagree	Slightly Disagree	Slightly agree	Slightly agree	Strongly Disagree	Strongly Disagree	Slightly agree	Slightly agree
Strongly Agree	Slightly agree	Slightly Disagree	Slightly Disagree	No opinion	Slightly agree	Slightly agree	Strongly Disagree	Strongly Disagree	Slightly Disagree	Slightly agree
Strongly Agree	No opinion	Slightly Disagree	Strongly Disagree	Slightly Disagree	Slightly agree	Slightly agree	Slightly Disagree	Strongly Disagree	Slightly agree	No opinion
Strongly Agree	Strongly Agree	Strongly Disagree	Strongly Disagree	Strongly Agree	Strongly Agree	Strongly Agree	No opinion	Slightly Disagree	Slightly agree	Slightly agree
Strongly Agree	Strongly Agree	Slightly Disagree	Strongly Disagree	Slightly Disagree	Slightly agree	Slightly agree	Slightly Disagree	Strongly Disagree	No opinion	No opinion
Slightly agree	Slightly agree	Strongly Disagree	Strongly Disagree	Slightly agree	No opinion	Slightly Disagree	Slightly Disagree	Slightly Disagree	No opinion	Slightly agree
Strongly Agree	Strongly Agree	Strongly Disagree	Slightly Disagree	No opinion	Slightly agree	No opinion	Slightly Disagree	Strongly Disagree	No opinion	No opinion
Strongly Agree	Slightly agree	Strongly Disagree	No opinion	No opinion	Strongly Agree	Strongly Agree	No opinion	Strongly Disagree	Strongly Agree	Strongly Agree
Slightly agree	Slightly Disagree	Strongly Disagree	Slightly Disagree	Strongly Disagree	Strongly Agree	Strongly Agree	Strongly Disagree	Strongly Disagree	Slightly agree	Slightly agree
Strongly Agree	Slightly agree	No opinion	Strongly Disagree	Strongly Disagree	Slightly agree	Slightly Disagree	Strongly Disagree	No opinion	No opinion	Slightly agree
Strongly Agree	Slightly agree	Strongly Disagree	Strongly Disagree	Slightly agree	Strongly Agree	Strongly Agree	Strongly Disagree	Strongly Disagree	Slightly agree	Slightly agree
Strongly Agree	Strongly Agree	No opinion	No opinion	No opinion	Strongly Agree	Strongly Agree	Strongly Disagree	Strongly Disagree	Slightly agree	Slightly agree
Strongly Agree	Strongly Agree	Slightly Disagree	Strongly Disagree	Strongly Disagree	Strongly Agree	Strongly Agree	Slightly Disagree	Slightly Disagree	Strongly Agree	No opinion
Slightly agree	No opinion	Strongly Disagree	Strongly Disagree	Slightly Disagree	Slightly agree	Slightly agree	Strongly Disagree	Strongly Disagree	Slightly agree	Slightly agree
Strongly Agree	Slightly agree	No opinion	Slightly agree	No opinion	No opinion	No opinion	No opinion	No opinion	No opinion	No opinion
Strongly Agree	Slightly agree	Strongly Disagree	Strongly Disagree	No opinion	Strongly Agree	Strongly Agree	Slightly Disagree	Strongly Disagree	Strongly Agree	Strongly Agree
Strongly Agree	Slightly agree	Slightly agree	No opinion	No opinion	No opinion	No opinion	No opinion	Slightly Disagree	Slightly Disagree	Slightly agree
Strongly Agree	Strongly Agree	Slightly Disagree	Slightly Disagree	Slightly agree	Strongly Agree	Slightly Disagree	Slightly Disagree	Strongly Disagree	Slightly agree	Slightly agree
Strongly Agree	Strongly Agree	Strongly Disagree	Strongly Disagree	Strongly Disagree	Strongly Agree	Slightly agree	Slightly Disagree	Slightly Disagree	No opinion	Slightly agree
Strongly Agree	Slightly agree	Slightly Disagree	Strongly Disagree	Strongly Disagree	Strongly Agree	Strongly Agree	Strongly Disagree	Strongly Disagree	Slightly Disagree	Strongly Agree
Slightly agree	No opinion	No opinion	No opinion	No opinion	Slightly agree	Slightly agree	Slightly Disagree	Slightly Disagree	Slightly agree	Slightly agree
Strongly Agree	Strongly Agree	Slightly Disagree	Strongly Disagree	Strongly Disagree	Slightly agree	No opinion	No opinion	Slightly agree	Slightly agree	Slightly agree
Slightly agree	Slightly agree	Strongly Disagree	Strongly Disagree	Strongly Disagree	Strongly Agree	Strongly Agree	Slightly Disagree	Slightly Disagree	Slightly agree	Strongly Agree
Slightly agree	No opinion	No opinion	Slightly Disagree	Slightly Disagree	Slightly agree	Slightly agree	Slightly Disagree	Strongly Disagree	Slightly agree	Slightly agree
Strongly Agree	Strongly Agree	Strongly Disagree	Strongly Disagree	Slightly agree	Strongly Agree	Strongly Agree	Strongly Disagree	Strongly Disagree	Strongly Agree	Strongly Agree
Slightly agree	Slightly agree	Strongly Disagree	Strongly Disagree	Slightly Disagree	Strongly Agree	Strongly Agree	Strongly Disagree	Strongly Disagree	Slightly agree	Slightly agree
Strongly Agree	Strongly Agree	Strongly Disagree	Strongly Disagree	Strongly Agree	Strongly Agree	Slightly agree	Strongly Disagree	Strongly Disagree	Slightly agree	Strongly Agree
Strongly Agree	Slightly agree	Slightly agree	Slightly agree	Slightly agree	Strongly Agree	Slightly agree	Strongly Disagree	Strongly Disagree	Slightly Disagree	Slightly agree
Strongly Agree	Strongly Agree	Slightly agree	Strongly Disagree	Strongly Disagree	Slightly Disagree	Strongly Disagree	Strongly Agree	Slightly agree	No opinion	Slightly Disagree
Strongly Agree	Strongly Agree	Strongly Disagree	Strongly Disagree	No opinion	Strongly Agree	Strongly Agree	Slightly Disagree	Strongly Disagree	Strongly Agree	Strongly Agree
Strongly Agree	Strongly Agree	No opinion	Slightly Disagree	Slightly Disagree	Strongly Disagree	Strongly Disagree	No opinion	Strongly Disagree	No opinion	Strongly Disagree
Strongly Agree	Slightly agree	Slightly Disagree	No opinion	Slightly agree	Strongly Agree	Strongly Agree	Slightly Disagree	Slightly Disagree	Slightly agree	Slightly agree
Strongly Agree	Strongly Agree	Strongly Disagree	Strongly Disagree	Slightly agree	Strongly Agree	Strongly Agree	Strongly Disagree	Strongly Disagree	Slightly agree	Slightly agree
Strongly Agree	No opinion	Strongly Disagree	Strongly Disagree	Strongly Disagree	Strongly Agree	Strongly Agree	Strongly Disagree		Strongly Agree	Strongly Agree
Strongly Agree	Slightly agree	Slightly Disagree	Strongly Disagree	Slightly Disagree	Slightly Disagree	Slightly Disagree	Slightly Disagree	Strongly Disagree	Slightly Disagree	Slightly Disagree
Slightly agree	Strongly Disagree	Strongly Disagree	Strongly Disagree	Strongly Disagree	Strongly Disagree	Strongly Agree	Strongly Disagree	Strongly Agree	Strongly Disagree	Strongly Disagree
Strongly Agree	Strongly Agree	Slightly Disagree	Slightly Disagree	Slightly Disagree	Strongly Agree	No opinion	Slightly Disagree	Slightly Disagree	Slightly agree	No opinion
Strongly Agree	No opinion	No opinion	Strongly Disagree	Strongly Disagree	Strongly Agree	Strongly Agree	Strongly Disagree	Strongly Disagree	Slightly agree	Slightly agree
Strongly Agree	Strongly Agree	Strongly Disagree	Strongly Disagree	No opinion	Strongly Agree	Strongly Agree	Strongly Disagree	Strongly Disagree	Strongly Agree	Strongly Agree
Strongly Agree	Strongly Agree	Slightly Disagree	Slightly Disagree	Slightly Disagree	Strongly Agree	Slightly agree	Slightly Disagree	Slightly Disagree	Slightly agree	Slightly agree
Slightly agree	Slightly agree	No opinion	Strongly Disagree	Slightly Disagree	Slightly agree	Slightly agree	Slightly Disagree	Slightly Disagree	Slightly agree	Slightly agree
Slightly agree	Slightly Disagree	Strongly Disagree	Strongly Disagree	Strongly Disagree	Strongly Agree	Strongly Agree	Strongly Disagree	Strongly Disagree	Slightly agree	Slightly agree
Strongly Agree	Slightly agree	Strongly Disagree	Strongly Disagree	Slightly Disagree	Strongly Agree	Strongly Agree	Slightly Disagree	Slightly Disagree	Slightly agree	Slightly agree
Strongly Agree	Strongly Agree	Strongly Disagree	Slightly Disagree	No opinion	Strongly Agree	Strongly Agree	Strongly Disagree	Strongly Disagree	No opinion	No opinion
Slightly agree	Strongly Disagree	Strongly Disagree	Strongly Disagree	Strongly Agree	Strongly Agree	Slightly agree	Strongly Disagree	Slightly agree	No opinion	No opinion
Strongly Agree	Strongly Agree	Slightly Disagree	Strongly Disagree	Slightly agree	No opinion	Slightly Disagree	Slightly Disagree	Strongly Disagree	Slightly agree	Slightly agree
Strongly Agree	Strongly Agree	No opinion	Slightly agree	Slightly Disagree	Slightly Disagree	Slightly Disagree	Slightly Disagree	Strongly Disagree	Slightly agree	Slightly Disagree
Strongly Agree	Slightly agree	Strongly Disagree	Slightly Disagree	Slightly Disagree	Strongly Agree	Slightly agree	Strongly Disagree	Slightly Disagree	Slightly agree	Slightly agree
Strongly Disagree	Slightly Disagree	Strongly Agree	Slightly Disagree	Slightly agree	Strongly Disagree	Slightly Disagree	Strongly Agree	Strongly Agree	Slightly Disagree	No opinion
Strongly Agree	Strongly Agree	Strongly Disagree	Strongly Disagree	Strongly Disagree	Strongly Agree	Strongly Agree	Strongly Disagree	Strongly Disagree	Strongly Agree	Strongly Agree
No opinion	Slightly Disagree	Strongly Disagree	Strongly Disagree	Strongly Disagree	Strongly Agree	Strongly Agree	Strongly Disagree	No opinion	No opinion	No opinion
Strongly Agree	No opinion	Strongly Disagree	Strongly Disagree	Strongly Disagree	Strongly Agree	Strongly Agree	Strongly Disagree	Slightly Disagree	Slightly agree	Slightly agree
Strongly Agree	Strongly Agree	Strongly Disagree	Slightly Disagree	Slightly Disagree	Strongly Agree	Slightly agree	Strongly Disagree	Strongly Disagree	Slightly agree	Slightly agree
Strongly Agree	Slightly agree	Strongly Disagree	Slightly Disagree	Strongly Disagree	Strongly Agree	Strongly Agree	Strongly Disagree	Slightly Disagree	Strongly Agree	Strongly Agree
Strongly Agree	Slightly agree	Strongly Disagree	Strongly Disagree	Slightly Disagree	Strongly Agree	Slightly agree	Strongly Disagree	Strongly Disagree	No opinion	No opinion
Strongly Agree	Strongly Agree	Strongly Disagree	Slightly agree	Strongly Disagree	Strongly Agree	Strongly Agree	Slightly Disagree	Strongly Disagree	Slightly agree	Slightly agree
Strongly Agree	Slightly agree	Strongly Disagree	Strongly Disagree	Strongly Disagree	Slightly agree	Slightly Disagree	Slightly Disagree	Slightly Disagree	Slightly agree	Slightly agree
Strongly Agree	Slightly Disagree	Strongly Agree	Strongly Disagree	Slightly Disagree	Strongly Agree	Slightly Disagree	Strongly Disagree	Slightly Disagree	No opinion	Slightly agree
Slightly agree	Slightly Disagree	Slightly agree	Strongly Disagree	Slightly Disagree	No opinion	Slightly agree	Slightly Disagree	Strongly Disagree	No opinion	No opinion
Strongly Agree	Strongly Agree	Strongly Disagree	Slightly Disagree	Strongly Disagree	Strongly Agree	Slightly agree	Strongly Disagree	Slightly agree	Strongly Agree	Strongly Agree
Strongly Agree	Strongly Agree	Slightly Disagree	Strongly Disagree	Slightly agree	No opinion	Slightly agree	Strongly Disagree	Strongly Disagree	No opinion	Strongly Agree
Strongly Agree	Strongly Agree	Slightly Disagree	Strongly Disagree	No opinion	Slightly agree	No opinion	Slightly Disagree	Strongly Disagree	Strongly Agree	Slightly agree
Strongly Agree	No opinion	Strongly Disagree	Strongly Disagree	Strongly Disagree	Strongly Agree	Strongly Agree	Strongly Disagree	Strongly Disagree	Strongly Agree	Strongly Agree
Strongly Agree	Slightly agree	Strongly Disagree	Strongly Disagree	Strongly Disagree	No opinion	Slightly agree	Slightly Disagree	Strongly Agree	Slightly agree	Strongly Agree
Strongly Agree	Strongly Agree	Strongly Disagree	Strongly Disagree	Slightly agree	Strongly Agree	Slightly agree	Slightly Disagree	Strongly Disagree	No opinion	Slightly Disagree
Strongly Agree	Strongly Agree	Slightly Disagree	Strongly Disagree	Slightly Disagree	Strongly Agree	Strongly Agree	Strongly Disagree	Strongly Disagree	Strongly Agree	Slightly agree
Strongly Agree	Strongly Agree	Strongly Disagree	Slightly agree	Slightly agree	Slightly agree	No opinion	Strongly Disagree	Slightly Disagree	No opinion	No opinion
Strongly Agree	Slightly agree	Slightly Disagree	Slightly Disagree	No opinion	Slightly agree	Slightly agree	Slightly Disagree	No opinion	No opinion	No opinion
Strongly Agree	Slightly Disagree	Strongly Disagree	Strongly Disagree	Strongly Disagree	Slightly agree	Strongly Agree	Strongly Disagree	Strongly Disagree	Slightly agree	Strongly Disagree
Strongly Agree	Slightly agree	Strongly Disagree	Strongly Disagree	Slightly Disagree	Strongly Agree	Slightly agree	Strongly Disagree	Slightly Disagree	No opinion	Slightly agree
Slightly agree	Slightly agree	Slightly Disagree	Slightly Disagree	Slightly Disagree	No opinion	No opinion	Slightly Disagree	No opinion	Slightly agree	No opinion
No opinion	Slightly Disagree	Slightly Disagree	Slightly Disagree	Slightly agree	Slightly agree	No opinion	Slightly Disagree	Slightly Disagree	Slightly agree	No opinion
Strongly Agree	Strongly Agree	Slightly Disagree	No opinion	Slightly Disagree	Strongly Agree	No opinion	Strongly Disagree	Strongly Disagree	Slightly agree	Slightly agree
Strongly Agree	No opinion	No opinion	Strongly Disagree	Strongly Disagree	Strongly Agree	Strongly Agree	Strongly Disagree	Strongly Disagree	Slightly agree	Slightly agree
Strongly Agree	Strongly Agree	Strongly Disagree	Slightly Disagree	Slightly Disagree	Strongly Agree	Slightly agree	Strongly Disagree	Strongly Disagree	Strongly Agree	Strongly Agree
Slightly agree	No opinion	Strongly Disagree	Strongly Disagree	No opinion	Strongly Agree	Strongly Agree	Strongly Disagree	Strongly Disagree	Slightly Disagree	Slightly agree
Strongly Agree	Slightly agree	No opinion	No opinion	Strongly Disagree	Slightly agree	Slightly agree	Slightly Disagree	Slightly Disagree	No opinion	Slightly Disagree
Strongly Agree	Strongly Agree	Strongly Disagree	Strongly Disagree	No opinion	Strongly Agree	Strongly Agree	Strongly Disagree	Strongly Disagree	No opinion	No opinion
No opinion	Slightly agree	Slightly agree	Slightly Disagree	No opinion	Slightly agree	Slightly Disagree	Strongly Disagree	Strongly Disagree	Strongly Agree	Strongly Disagree
Slightly agree	Slightly agree	Strongly Disagree	Strongly Disagree	Slightly Disagree	Slightly agree	Slightly agree	Strongly Disagree	Slightly agree	No opinion	Slightly agree
Strongly Agree	No opinion	No opinion	No opinion	No opinion	Strongly Agree	Slightly agree	Slightly Disagree	Strongly Disagree	Strongly Agree	No opinion
Strongly Agree	Slightly agree	Slightly Disagree	Slightly Disagree	Slightly agree	Strongly Agree	Strongly Agree	Strongly Disagree	Strongly Disagree	Strongly Agree	Strongly Agree
Strongly Agree	Strongly Agree	Strongly Disagree	Strongly Disagree	Slightly Disagree	Strongly Agree	Slightly agree	Slightly Disagree	Strongly Disagree	Strongly Agree	Strongly Agree
Slightly agree	Slightly Disagree	Strongly Disagree	Strongly Disagree	Strongly Disagree	Strongly Agree	Slightly agree	No opinion	Slightly agree	No opinion	Slightly agree
Strongly Agree	Strongly Disagree	Strongly Disagree	Strongly Disagree	Strongly Disagree	Slightly agree	No opinion	Strongly Disagree	Strongly Agree	Slightly agree	Slightly agree
Strongly Agree	No opinion	Slightly Disagree	Strongly Disagree	Slightly Disagree	Strongly Agree	Slightly Disagree	Slightly Disagree	Slightly Disagree	Slightly Disagree	Slightly Disagree
Slightly agree	Slightly agree	Strongly Disagree	Strongly Disagree	Strongly Disagree	Strongly Agree	Strongly Agree	Strongly Disagree	Slightly Disagree	Strongly Agree	Strongly Agree
Strongly Disagree	Slightly Disagree	Strongly Disagree	Strongly Disagree	Strongly Disagree	Strongly Agree	Strongly Agree	Strongly Disagree	Strongly Disagree	Strongly Disagree	Slightly agree
Strongly Agree	Strongly Agree	No opinion	Slightly Disagree	Slightly agree	Slightly agree	Slightly agree	Slightly Disagree	Slightly Disagree	Slightly agree	No opinion
Slightly agree	Slightly Disagree	Strongly Disagree	Strongly Disagree	No opinion	Slightly agree	Strongly Agree	Strongly Disagree	Strongly Disagree	Slightly agree	No opinion
Slightly agree	Slightly agree	No opinion	Strongly Disagree	Strongly Disagree	Slightly Disagree	Slightly Disagree	Slightly Disagree	Slightly Disagree	Slightly Disagree	Slightly Disagree
Strongly Agree	Strongly Agree	Slightly Disagree	Slightly Disagree	Slightly Disagree	Slightly agree	Slightly agree	Strongly Disagree	Strongly Disagree	No opinion	No opinion
No opinion	Slightly Disagree	Strongly Disagree	Strongly Disagree	Strongly Disagree	No opinion	Slightly agree	No opinion	No opinion	No opinion	No opinion
Slightly agree	Slightly agree	Strongly Disagree	Strongly Disagree	Strongly Disagree	Strongly Agree	Strongly Agree	Strongly Disagree	Strongly Disagree	No opinion	Slightly agree
Slightly agree	Slightly agree	Strongly Disagree	Strongly Disagree	Strongly Disagree	No opinion	No opinion	Strongly Disagree	No opinion	No opinion	No opinion
Strongly Agree	Slightly Disagree	Strongly Disagree	Strongly Disagree	Strongly Disagree	Strongly Agree	Strongly Agree	Strongly Disagree	Strongly Disagree	Slightly agree	Strongly Agree
Slightly agree	Strongly Disagree	Strongly Disagree	Strongly Disagree	Strongly Disagree	Strongly Agree	Strongly Agree	Strongly Disagree	No opinion	Slightly agree	Slightly agree
Slightly agree	Slightly agree	Slightly Disagree	Strongly Disagree	Slightly Disagree	Slightly agree	No opinion	Strongly Disagree	Slightly agree	Slightly agree	Slightly agree
Strongly Agree	Strongly Agree	Strongly Disagree	Strongly Disagree	Slightly agree	Strongly Agree	Slightly agree	Strongly Disagree	Strongly Disagree	No opinion	No opinion
Strongly Agree	Strongly Agree	Strongly Disagree	Strongly Disagree	Strongly Disagree	No opinion	Slightly Disagree	Strongly Disagree	Strongly Disagree	No opinion	No opinion
Strongly Agree	Strongly Disagree	Strongly Disagree	Slightly Disagree	Strongly Disagree	Strongly Disagree	No opinion	Strongly Agree	Slightly agree	Slightly agree	Slightly agree
Slightly agree	Slightly agree	No opinion	No opinion	Slightly agree	No opinion	Slightly agree	Slightly Disagree	No opinion	Slightly agree	Slightly agree
Strongly Agree	Strongly Agree	Slightly Disagree	No opinion	Slightly agree	Strongly Agree	Slightly agree	Slightly Disagree	Strongly Disagree	Slightly agree	Slightly Disagree
Strongly Agree	Strongly Agree	Strongly Disagree	Strongly Disagree	Strongly Disagree	Slightly agree	No opinion	Strongly Disagree	Strongly Disagree	No opinion	No opinion
Strongly Agree	Strongly Agree	Strongly Agree	No opinion	No opinion	Slightly Disagree	Strongly Disagree	No opinion	Strongly Disagree	Slightly Disagree	Slightly Disagree
Strongly Agree	Slightly agree	Slightly Disagree	Slightly Disagree	Slightly Disagree	Slightly agree	Slightly Disagree	Slightly Disagree	No opinion	Strongly Disagree	Slightly Disagree
Strongly Agree	Slightly agree	Slightly Disagree	Slightly agree	Slightly agree	Slightly agree	Slightly agree	Slightly Disagree	Slightly Disagree	Slightly agree	Slightly agree
Strongly Agree	Strongly Agree	Slightly agree	Slightly agree	Slightly agree	Strongly Agree	Strongly Agree	Slightly Disagree	Slightly agree	Slightly Disagree	No opinion
Strongly Agree	Strongly Agree	Strongly Disagree	Strongly Disagree	Strongly Disagree	Strongly Agree	Slightly Disagree	Strongly Disagree	Strongly Disagree	Slightly Disagree	Slightly Disagree
Strongly Agree	Slightly agree	Slightly agree	Slightly agree	Slightly agree	No opinion	No opinion	No opinion	Slightly Disagree	No opinion	Slightly Disagree
Strongly Agree	Strongly Agree	Slightly agree	Slightly Disagree	Strongly Agree	Slightly Disagree	Slightly Disagree	Slightly agree	Strongly Disagree	Strongly Disagree	Strongly Disagree
Slightly agree	Slightly agree	Slightly Disagree	Slightly Disagree	Slightly agree	Slightly agree	Slightly agree	Slightly Disagree	Slightly Disagree	Slightly agree	Slightly Disagree
Slightly agree	Slightly agree	Slightly Disagree	Slightly Disagree	Slightly Disagree	Strongly Agree	Slightly agree	Slightly agree	No opinion	Slightly agree	Slightly agree
Strongly Agree	Strongly Agree	Slightly agree	Strongly Disagree	Strongly Agree	Slightly Disagree	Strongly Disagree	Strongly Disagree	Strongly Disagree	Strongly Disagree	Strongly Disagree
Strongly Agree	Slightly Disagree	Strongly Disagree	Slightly Disagree	Slightly Disagree	Strongly Agree	Strongly Agree	Strongly Disagree	Strongly Disagree	Slightly agree	Strongly Agree
Strongly Agree	Strongly Agree	Strongly Disagree	Strongly Disagree	Slightly agree	Strongly Agree	Strongly Agree	Strongly Disagree	Strongly Disagree	Slightly agree	No opinion
Strongly Agree	Strongly Agree	Slightly Disagree	Strongly Disagree	Slightly Disagree	Slightly agree	Slightly agree	Strongly Disagree	Strongly Disagree	Strongly Agree	Strongly Agree
Strongly Agree	No opinion	Strongly Disagree	Strongly Disagree	Slightly Disagree	Strongly Agree	Strongly Agree	Strongly Disagree	Slightly Disagree	Strongly Agree	Slightly agree
Strongly Agree	Slightly agree	Slightly agree	Slightly agree	Slightly agree	Slightly Disagree	Slightly Disagree	Slightly agree	Slightly agree	Slightly agree	Slightly agree
Strongly Agree	Slightly agree	Slightly agree	Slightly Disagree	Slightly agree	No opinion	No opinion	No opinion	Slightly agree	Strongly Agree	Slightly agree
Strongly Agree	Slightly agree	Strongly Disagree	Strongly Disagree	No opinion	Strongly Agree	Strongly Agree	Strongly Disagree	Strongly Disagree	No opinion	Slightly agree
Strongly Agree	Slightly agree	Slightly Disagree	Slightly Disagree	Strongly Disagree	No opinion	Strongly Agree	Slightly Disagree	Strongly Disagree	Slightly Disagree	No opinion
Strongly Agree	Slightly agree	Strongly Disagree	Slightly Disagree	Slightly Disagree	Slightly agree	Slightly agree	Strongly Disagree	Slightly Disagree	Slightly agree	Slightly agree
Strongly Agree	Slightly agree	Strongly Disagree	Strongly Disagree	Slightly Disagree	Slightly agree	Slightly agree	No opinion	Slightly Disagree	No opinion	Slightly agree
Strongly Agree	Slightly agree	Slightly Disagree	Strongly Disagree	Strongly Disagree	Slightly agree	Slightly agree	Strongly Disagree	Strongly Disagree	Slightly agree	Slightly agree
Strongly Agree	Strongly Agree	Strongly Disagree	Slightly Disagree	No opinion	Strongly Agree	Strongly Agree	Strongly Disagree	Strongly Disagree	No opinion	No opinion
Strongly Agree	No opinion	No opinion	Slightly Disagree	Slightly agree	No opinion	Slightly Disagree	No opinion	Slightly Disagree	Slightly Disagree	Slightly Disagree
Strongly Agree	Strongly Agree	Strongly Disagree	Strongly Disagree	Slightly agree	Strongly Agree	Slightly agree	Strongly Disagree	Strongly Disagree	No opinion	Strongly Agree
Strongly Agree	No opinion	Slightly Disagree	Slightly Disagree	No opinion	Slightly agree	Slightly agree	Slightly Disagree	Slightly Disagree	Slightly agree	Strongly Disagree
Strongly Agree	Slightly agree	No opinion	Slightly Disagree	Strongly Disagree	No opinion	No opinion	Slightly agree	No opinion	Slightly Disagree	No opinion
Strongly Agree	No opinion	Strongly Disagree	Strongly Disagree	Strongly Disagree	Strongly Agree	Strongly Agree	Strongly Disagree	Strongly Disagree	Strongly Agree	Slightly agree
Strongly Agree	No opinion	Strongly Agree	Strongly Disagree	Slightly Disagree	Strongly Agree	Slightly agree	Slightly agree	Strongly Disagree	Slightly agree	Slightly agree
Strongly Agree	No opinion	Strongly Disagree	Slightly Disagree	No opinion	Strongly Agree	Strongly Agree	Strongly Disagree	Strongly Disagree	No opinion	No opinion
	Strongly Agree	Slightly Disagree	Strongly Disagree	Strongly Disagree	Strongly Agree	Slightly agree	Strongly Disagree	Strongly Disagree	Slightly agree	Slightly agree
Strongly Agree	Slightly agree	Strongly Disagree	Strongly Disagree	Strongly Agree	Strongly Agree	Strongly Agree	Strongly Disagree	Strongly Disagree	Slightly agree	Strongly Agree
Strongly Disagree	Strongly Disagree	Slightly agree	Strongly Agree	Strongly Agree	Strongly Disagree	Strongly Disagree	Strongly Agree	Slightly agree		Strongly Disagree
Strongly Agree	Strongly Agree	Slightly Disagree	Strongly Disagree	Slightly Disagree	Strongly Agree	Slightly agree	Strongly Disagree	Strongly Disagree	Slightly agree	Slightly agree
Strongly Agree	Slightly agree	Slightly Disagree	No opinion	Slightly Disagree	Slightly agree	Slightly agree	Slightly Disagree	Slightly Disagree	Slightly Disagree	No opinion
Strongly Agree	Strongly Disagree	Strongly Disagree	Strongly Disagree	Strongly Disagree	No opinion	Slightly agree	Strongly Disagree	Slightly Disagree	Slightly agree	No opinion
Strongly Agree	Strongly Agree	Slightly Disagree	Slightly Disagree	Slightly Disagree	Slightly agree	Slightly agree	Slightly Disagree	Strongly Disagree	Slightly agree	Slightly agree
Slightly agree	Slightly agree	Strongly Disagree	Strongly Disagree	Strongly Disagree	No opinion	Strongly Agree	Strongly Disagree	Strongly Disagree	Strongly Agree	Strongly Agree
Strongly Agree	Slightly agree	Strongly Disagree	Strongly Disagree	Strongly Disagree	Slightly agree	Strongly Agree	Strongly Disagree	Strongly Disagree	Slightly agree	Slightly agree
Strongly Agree	Strongly Agree	Strongly Disagree	Strongly Disagree	No opinion	Strongly Agree	Strongly Agree	Strongly Disagree	Strongly Disagree	Slightly agree	Strongly Agree
Slightly agree	Slightly agree	Slightly Disagree	Slightly Disagree	Slightly Disagree	Slightly agree	Slightly agree	Slightly Disagree	Slightly Disagree	Slightly agree	Slightly agree
Slightly agree	Slightly agree	Slightly Disagree	Slightly Disagree	No opinion	Slightly agree	Slightly agree	Slightly Disagree	Strongly Disagree	No opinion	Slightly Disagree
Slightly agree	Strongly Disagree	Strongly Disagree	Strongly Disagree	Strongly Disagree	Slightly Disagree	Strongly Agree	Strongly Disagree	Slightly agree	Strongly Agree	Slightly agree
